# Supplementary material for: Abortion restrictions and female medical school applicants: A retrospective study
Source: PLOS Glob Public Health. 2026 Jun 3;6(6):e0006436. doi: 10.1371/journal.pgph.0006436 (PMC13232811; doi:10.1371/journal.pgph.0006436)
Supplement: S1 Data — (XLSX) [file pgph.0006436.s001.xlsx]

## Sheet: 2018-19
Year	State	School	Policy Group A	Policy Group B	Total Applicants	Female Applicants	Proportion Female Applicants	Total Matriculants	Female Matriculants	Proportion Female Matriculants
2018-19	AL	Alabama-Heersink	Hostile	Pre-viability ban	4581	2308.82	50.4	186	80.91	43.5
	AL	South Alabama-Whiddon	Hostile	Pre-viability ban	1604	784.356	48.9	74	35.002	47.3
	AR	Arkansas	Hostile	Trigger ban	2405	1156.81	48.1	173	79.926	46.2
	AZ	Arizona	Hostile	Pre-viability ban	9530	4679.23	49.1	117	60.957	52.1
	AZ	Arizona Phoenix	Hostile	Pre-viability ban	6784	3330.94	49.1	80	44	55
	CA	California	Expanded Access		2419	1192.57	49.3	64	30.976	48.4
	CA	California Northstate	Expanded Access		4768	2460.29	51.6	96	45.984	47.9
	CA	Loma Linda	Expanded Access		5510	2721.94	49.4	168	88.032	52.4
	CA	Southern Cal-Keck	Expanded Access		8353	4109.68	49.2	186	97.092	52.2
	CA	Stanford	Expanded Access		6894	3247.07	47.1	90	43.02	47.8
	CA	UC Davis	Expanded Access		7553	3874.69	51.3	119	76.041	63.9
	CA	UC Irvine	Expanded Access		6369	3139.92	49.3	104	55.952	53.8
	CA	UC Riverside	Expanded Access		5556	2805.78	50.5	70	35	50
	CA	UC San Diego	Expanded Access		7237	3546.13	49	134	75.978	56.7
	CA	UC San Francisco	Expanded Access		7813	3820.56	48.9	165	86.955	52.7
	CA	UCLA-Geffen	Expanded Access		14503	7338.52	50.6	175	93.975	53.7
	CO	Colorado	Not protected		7347	3453.09	47	184	96.048	52.2
	CT	Connecticut	Expanded Access		3107	1665.35	53.6	106	59.996	56.6
	CT	Quinnipiac-Netter	Expanded Access		6564	3295.13	50.2	98	55.958	57.1
	CT	Yale	Expanded Access		5906	2840.79	48.1	104	50.024	48.1
	DC	George Washington	Not protected		14004	7366.1	52.6	180	113.04	62.8
	DC	Georgetown	Not protected		13679	6962.61	50.9	200	101	50.5
	DC	Howard	Not protected		9167	5353.53	58.4	120	69.96	58.3
	FL	FIU-Wertheim	Protected	Method ban	4873	2455.99	50.4	120	60	50
	FL	Florida	Protected	Method ban	4555	2213.73	48.6	134	67	50
	FL	Florida Atlantic-Schmidt	Protected	Method ban	3414	1696.76	49.7	65	30.03	46.2
	FL	Florida State	Protected	Method ban	7178	3718.2	51.8	120	68.04	56.7
	FL	Miami-Miller	Protected	Method ban	8497	3934.11	46.3	205	118.9	58
	FL	Nova Southeastern-Patel	Protected	Method ban	1965	947.13	48.2	53	25.016	47.2
	FL	UCF	Protected	Method ban	5265	2590.38	49.2	120	53.04	44.2
	FL	USF-Morsani	Protected	Method ban	6006	2900.9	48.3	178	87.932	49.4
	GA	Emory	Hostile	Pre-viability ban	9440	4748.32	50.3	136	76.976	56.6
	GA	MC Georgia Augusta	Hostile	Pre-viability ban	3109	1641.55	52.8	230	112.01	48.7
	GA	Mercer	Hostile	Pre-viability ban	1127	573.643	50.9	122	56.974	46.7
	GA	Morehouse	Hostile	Pre-viability ban	6784	3995.78	58.9	100	48	48
	HI	Hawaii-Burns	Expanded Access		2050	981.95	47.9	72	31.968	44.4
	IA	Iowa-Carver	Protected	Pre-viability ban	3871	1714.85	44.3	152	77.064	50.7
	IL	Carle Illinois	Protected		1063	458.153	43.1	32	16	50
	IL	Chicago Med Franklin	Protected		12489	6481.79	51.9	189	82.026	43.4
	IL	Chicago-Pritzker	Protected		5203	2471.43	47.5	90	50.04	55.6
	IL	Illinois	Protected		6654	3453.43	51.9	310	146.01	47.1
	IL	Loyola-Stritch	Protected		15015	7792.78	51.9	165	106.92	64.8
	IL	Northwestern-Feinberg	Protected		7089	3409.81	48.1	160	78.08	48.8
	IL	Rush	Protected		9099	4776.98	52.5	144	74.016	51.4
	IL	Southern Illinois	Protected		1178	577.22	49	71	34.009	47.9
	IN	Indiana	Hostile	Pre-viability ban	6956	3178.89	45.7	360	168.84	46.9
	KS	Kansas	Protected	Pre-viability ban	3155	1479.69	46.9	211	108.032	51.2
	KY	Kentucky	Hostile	Trigger ban	2660	1215.62	45.7	166	84.992	51.2
	KY	Louisville	Hostile	Trigger ban	3558	1611.77	45.3	162	69.984	43.2
	LA	LSU New Orleans	Hostile	Trigger ban	3379	1797.63	53.2	192	89.088	46.4
	LA	LSU Shreveport	Hostile	Trigger ban	1959	1030.43	52.6	136	70.04	51.5
	LA	Tulane	Hostile	Trigger ban	12102	6159.92	50.9	191	92.062	48.2
	MA	Boston	Protected		9132	4721.24	51.7	160	80	50
	MA	Harvard	Protected		7645	3554.93	46.5	165	95.04	57.6
	MA	Massachusetts-Chan	Protected		3914	2101.82	53.7	162	98.01	60.5
	MA	Tufts	Protected		12106	6283.01	51.9	200	105	52.5
	MD	Johns Hopkins	Protected		6322	2990.31	47.3	118	67.968	57.6
	MD	Maryland	Protected		4854	2436.71	50.2	156	94.068	60.3
	MD	Uniformed Services-Hebert	Protected		3288	1279.03	38.9	173	75.947	43.9
	MI	Central Michigan	Hostile	Method ban	7199	3707.49	51.5	99	50.985	51.5
	MI	Michigan	Hostile	Method ban	7533	3502.84	46.5	168	109.032	64.9
	MI	Michigan State	Hostile	Method ban	6441	3259.15	50.6	190	116.09	61.1
	MI	Oakland Beaumont	Hostile	Method ban	8460	4196.16	49.6	123	59.04	48
	MI	Wayne State	Hostile	Method ban	8652	4239.48	49	288	148.032	51.4
	MI	Western Michigan-Stryker	Hostile	Method ban	3823	1861.8	48.7	84	40.992	48.8
	MN	Mayo-Alix	Protected		9021	3996.3	44.3	103	47.998	46.6
	MN	Minnesota	Protected		5874	2860.64	48.7	240	135.12	56.3
	MO	Missouri Columbia	Hostile	Trigger ban	2671	1354.2	50.7	112	59.024	52.7
	MO	Missouri Kansas City	Hostile	Trigger ban	1717	820.726	47.8	115	71.99	62.6
	MO	Saint Louis	Hostile	Trigger ban	7350	3388.35	46.1	177	84.96	48
	MO	Washington U St Louis	Hostile	Trigger ban	4663	2144.98	46	124	62	50
	MS	Mississippi	Hostile	Trigger ban	446	209.174	46.9	165	75.075	45.5
	NC	Duke	Hostile	Pre-viability ban	8141	3899.54	47.9	129	74.949	58.1
	NC	East Carolina-Brody	Hostile	Pre-viability ban	1074	549.888	51.2	86	47.042	54.7
	NC	North Carolina	Hostile	Pre-viability ban	6921	3460.5	50	190	99.94	52.6
	NC	Wake Forest	Hostile	Pre-viability ban	10449	5130.46	49.1	140	70	50
	ND	North Dakota	Hostile	Trigger ban	1388	692.612	49.9	77	38.038	49.4
	NE	Creighton	Hostile	Pre-viability ban	6245	2791.51	44.7	167	85.003	50.9
	NE	Nebraska	Hostile	Pre-viability ban	1865	910.12	48.8	126	54.054	42.9
	NH	Dartmouth-Geisel	Not Protected	Method ban	7209	3489.16	48.4	92	49.956	54.3
	NJ	Cooper Rowan	Protected	Method ban	6690	3585.84	53.6	107	51.039	47.7
	NJ	Rutgers New Jersey	Protected	Method ban	4993	2656.28	53.2	178	87.932	49.4
	NJ	Rutgers-RW Johnson	Protected	Method ban	5476	2967.99	54.2	179	95.049	53.1
	NJ	SHU-Hackensack Meridian	Protected	Method ban	2100	997.5	47.5	60	25.98	43.3
	NM	New Mexico	Not Protected	Method ban	1644	833.508	50.7	103	67.98	66
	NV	Nevada Reno	Protected		1170	534.69	45.7	60	30	50
	NV	UNLV-Kerkorian	Protected		1368	626.544	45.8	70	39.97	57.1
	NY	Albany	Expanded Access		9889	4865.39	49.2	140	82.04	58.6
	NY	Buffalo-Jacobs	Expanded Access		3695	1821.63	49.3	180	86.94	48.3
	NY	CUNY	Expanded Access		82	52.972	64.6	82	52.972	64.6
	NY	Columbia-Vagelos	Expanded Access		7483	3704.09	49.5	138	63.066	45.7
	NY	Cornell-Weill	Expanded Access		5992	2912.11	48.6	106	55.014	51.9
	NY	Einstein	Expanded Access		7052	3455.48	49	183	98.088	53.6
	NY	Mount Sinai-Icahn	Expanded Access		6156	3213.43	52.2	140	67.06	47.9
	NY	New York Medical	Expanded Access		11649	5917.69	50.8	210	115.92	55.2
	NY	NYU	Expanded Access		6056	3058.28	50.5	101	57.974	57.4
	NY	Rochester	Expanded Access		5324	2544.87	47.8	103	53.972	52.4
	NY	SUNY Downstate	Expanded Access		5390	2856.7	53	203	101.094	49.8
	NY	SUNY Upstate-Norton	Expanded Access		4299	2222.58	51.7	169	79.937	47.3
	NY	Stony Brook	Expanded Access		4816	2460.98	51.1	136	68	50
	NY	Zucker Hofstra Northwell	Expanded Access		5342	2676.34	50.1	99	49.005	49.5
	OH	Case Western Reserve	Hostile	Pre-viability ban	6645	3063.34	46.1	215	116.96	54.4
	OH	Cincinnati	Hostile	Pre-viability ban	4311	1944.26	45.1	179	102.03	57
	OH	Northeast Ohio	Hostile	Pre-viability ban	3426	1747.26	51	145	75.98	52.4
	OH	Ohio State	Hostile	Pre-viability ban	7163	3266.33	45.6	202	106.05	52.5
	OH	Toledo	Hostile	Pre-viability ban	3644	1665.31	45.7	175	93.975	53.7
	OH	Wright State-Boonshoft	Hostile	Pre-viability ban	5171	2601.01	50.3	120	68.04	56.7
	OK	Oklahoma	Hostile	Pre-viability ban	2281	1078.91	47.3	165	67.98	41.2
	OR	Oregon	Expanded Access		6522	3280.57	50.3	160	88.96	55.6
	PA	Drexel	Hostile	Reason ban	13529	6926.85	51.2	256	126.976	49.6
	PA	Geisinger Commonwealth	Hostile	Reason ban	5065	2552.76	50.4	110	52.03	47.3
	PA	Jefferson-Kimmel	Hostile	Reason ban	9907	4903.97	49.5	268	131.052	48.9
	PA	Penn State	Hostile	Reason ban	10655	5274.23	49.5	152	74.024	48.7
	PA	Pennsylvania-Perelman	Hostile	Reason ban	6711	3268.26	48.7	152	81.016	53.3
	PA	Pittsburgh	Hostile	Reason ban	6874	3223.91	46.9	162	92.016	56.8
	PA	Temple-Katz	Hostile	Reason ban	10063	5081.81	50.5	200	108	54
	PR	Caribe	Not Protected		1065	542.085	50.9	75	33	44
	PR	Ponce	Not Protected		1474	745.844	50.6	94	40.044	42.6
	PR	Puerto Rico	Not Protected		806	407.836	50.6	110	44.99	40.9
	PR	San Juan Bautista	Not Protected		1347	713.91	53	61	38.979	63.9
	RI	Brown-Alpert	Protected		6988	3773.52	54	143	71.929	50.3
	SC	MU South Carolina	Hostile	Pre-viability ban	4294	2323.05	54.1	171	76.95	45
	SC	South Carolina Columbia	Hostile	Pre-viability ban	4456	2375.05	53.3	100	50	50
	SC	South Carolina Greenville	Hostile	Pre-viability ban	3726	2000.86	53.7	104	65	62.5
	SD	South Dakota-Sanford	Hostile	Trigger ban	824	398.816	48.4	67	23.986	35.8
	TN	East Tennessee-Quillen	Hostile	Trigger ban	2251	1136.76	50.5	72	41.976	58.3
	TN	Meharry	Hostile	Trigger ban	7068	4191.32	59.3	113	61.02	54
	TN	Tennessee	Hostile	Trigger ban	1941	935.562	48.2	170	72.08	42.4
	TN	Vanderbilt	Hostile	Trigger ban	5636	2688.37	47.7	93	47.988	51.6
	TX	Baylor	Hostile	Pre-viability ban	7618	3755.67	49.3	186	98.022	52.7
	TX	Texas A&M	Hostile	Pre-viability ban	4869	2410.16	49.5	126	61.992	49.2
	TX	Texas Tech	Hostile	Pre-viability ban	4647	2267.74	48.8	180	104.04	57.8
	TX	Texas Tech-Foster	Hostile	Pre-viability ban	3982	1959.14	49.2	100	51	51
	TX	UT Austin-Dell	Hostile	Pre-viability ban	4790	2380.63	49.7	50	32	64
	TX	UT Houston-McGovern	Hostile	Pre-viability ban	5152	2570.85	49.9	240	129.12	53.8
	TX	UT Medical Branch-Sealy	Hostile	Pre-viability ban	4987	2468.57	49.5	230	114.08	49.6
	TX	UT Rio Grande Valley	Hostile	Pre-viability ban	4136	2039.05	49.3	54	25.974	48.1
	TX	UT San Antonio-Long	Hostile	Pre-viability ban	5241	2599.54	49.6	216	100.008	46.3
	TX	UT Southwestern	Hostile	Pre-viability ban	5164	2525.2	48.9	230	115.92	50.4
	UT	Utah-Eccles	Hostile	Pre-viability ban	4227	1881.02	44.5	125	63	50.4
	VA	Eastern Virginia ODU	Not Protected	Method ban	5590	2660.84	47.6	151	72.933	48.3
	VA	Virginia	Not Protected	Method ban	4729	2203.71	46.6	156	70.044	44.9
	VA	Virginia Commonwealth	Not Protected	Method ban	8138	3938.79	48.4	184	96.048	52.2
	VA	Virginia Tech Carilion	Not Protected	Method ban	3972	1886.7	47.5	43	20.984	48.8
	VT	Vermont-Larner	Expanded Access		5607	2685.75	47.9	119	77.945	65.5
	WA	U Washington	Expanded Access		9024	4566.14	50.6	271	152.031	56.1
	WA	Washington State-Floyd	Expanded Access		1194	581.478	48.7	60	36	60
	WI	MC Wisconsin	Hostile	Pre-viability ban	7611	3546.73	46.6	250	136	54.4
	WI	Wisconsin	Hostile	Pre-viability ban	5458	2494.31	45.7	171	69.939	40.9
	WV	Marshall-Edwards	Hostile	Pre-viability ban	1996	1029.94	51.6	79	42.976	54.4
	WV	West Virginia	Hostile	Pre-viability ban	5288	2379.6	45	112	53.984	48.2
	TOTAL				849678	422290	49.7	21622	11157	51.6

## Sheet: 2019-20
Year	State	School	Policy Group A	Policy Group B	Total Applicants	Female Applicants	Proportion Female Applicants	Total Matriculants	Female Matriculants	Proportion Female Matriculants
2019-20	AL	Alabama	Hostile	Pre-viability ban	4373	2300.2	52.6	186	90.024	48.4
	AL	South Alabama-Whiddon	Hostile	Pre-viability ban	1554	753.69	48.5	74	42.032	56.8
	AR	Arkansas	Hostile	Trigger ban	2566	1226.55	47.8	172	82.044	47.7
	AZ	Arizona	Hostile	Pre-viability ban	9940	5029.64	50.6	119	57.953	48.7
	AZ	Arizona Phoenix	Hostile	Pre-viability ban	5835	2975.85	51	80	42	52.5
	CA	California	Expanded Access		5494	2955.77	53.8	98	42.042	42.9
	CA	California Northstate	Expanded Access		4184	2221.7	53.1	96	45.984	47.9
	CA	Loma Linda	Expanded Access		6318	3298	52.2	168	78.96	47
	CA	Southern Cal-Keck	Expanded Access		8041	3996.38	49.7	186	97.092	52.2
	CA	Stanford	Expanded Access		7506	3640.41	48.5	90	45	50
	CA	UC Davis	Expanded Access		7161	3759.53	52.5	123	78.966	64.2
	CA	UC Irvine	Expanded Access		6281	3184.47	50.7	104	50.96	49
	CA	UC Riverside	Expanded Access		5902	3086.75	52.3	77	45.969	59.7
	CA	UC San Diego	Expanded Access		7398	3750.79	50.7	134	77.988	58.2
	CA	UC San Francisco	Expanded Access		7900	3973.7	50.3	171	91.998	53.8
	CA	UCLA-Geffen	Expanded Access		13101	6864.92	52.4	180	100.98	56.1
	CO	Colorado	Not protected		8666	4263.67	49.2	182	103.012	56.6
	CT	Connecticut	Expanded Access		3286	1758.01	53.5	110	59.95	54.5
	CT	Quinnipiac-Netter	Expanded Access		7701	3989.12	51.8	94	62.04	66
	CT	Yale	Expanded Access		5776	2807.14	48.6	104	53.04	51
	DC	George Washington	Not protected		14997	8143.37	54.3	184	98.072	53.3
	DC	Georgetown	Not protected		13149	6942.67	52.8	203	107.996	53.2
	DC	Howard	Not protected		9093	5455.8	60	119	66.997	56.3
	FL	FIU-Wertheim	Protected	Method ban	4672	2485.5	53.2	122	70.028	57.4
	FL	Florida	Protected	Method ban	4499	2280.99	50.7	137	74.939	54.7
	FL	Florida Atlantic-Schmidt	Protected	Method ban	3586	1839.62	51.3	66	39.996	60.6
	FL	Florida State	Protected	Method ban	7313	3934.39	53.8	120	69.96	58.3
	FL	Miami-Miller	Protected	Method ban	9175	4449.88	48.5	207	111.987	54.1
	FL	Nova Southeastern-Patel	Protected	Method ban	5120	2626.56	51.3	51	16.983	33.3
	FL	UCF	Protected	Method ban	5120	2585.6	50.5	120	60.96	50.8
	FL	USF-Morsani	Protected	Method ban	5574	2731.26	49	182	90.09	49.5
	GA	Emory	Hostile	Pre-viability ban	10382	5450.55	52.5	138	73.002	52.9
	GA	MC Georgia Augusta	Hostile	Pre-viability ban	3100	1630.6	52.6	230	123.05	53.5
	GA	Mercer	Hostile	Pre-viability ban	1122	611.49	54.5	120	60	50
	GA	Morehouse	Hostile	Pre-viability ban	7316	4360.34	59.6	100	56	56
	HI	Hawaii-Burns	Expanded Access		1980	1023.66	51.7	77	38.962	50.6
	IA	Iowa-Carver	Protected	Pre-viability ban	3878	1733.47	44.7	152	76	50
	IL	Carle Illinois	Protected		2350	1139.75	48.5	32	11.008	34.4
	IL	Chicago Med Franklin	Protected		15415	8247.02	53.5	189	96.012	50.8
	IL	Chicago-Pritzker	Protected		5683	2875.6	50.6	90	39.96	44.4
	IL	Illinois	Protected		5722	3009.77	52.6	291	146.082	50.2
	IL	Loyola-Stritch	Protected		14905	7914.56	53.1	170	106.08	62.4
	IL	Northwestern-Feinberg	Protected		6878	3432.12	49.9	159	82.998	52.2
	IL	Rush	Protected		11297	6043.9	53.5	144	68.976	47.9
	IL	Southern Illinois	Protected		1196	617.136	51.6	72	40.032	55.6
	IN	Indiana	Hostile	Pre-viability ban	6683	3074.18	46	365	178.85	49
	KS	Kansas	Protected	Pre-viability ban	3207	1603.5	50	211	101.913	48.3
	KY	Kentucky	Hostile	Trigger ban	2394	1110.82	46.4	203	100.079	49.3
	KY	Louisville	Hostile	Trigger ban	3848	1839.34	47.8	162	74.034	45.7
	LA	LSU New Orleans	Hostile	Trigger ban	3827	2016.83	52.7	198	105.93	53.5
	LA	LSU Shreveport	Hostile	Trigger ban	2866	1516.11	52.9	150	75	50
	LA	Tulane	Hostile	Trigger ban	12982	6893.44	53.1	190	91.96	48.4
	MA	Boston	Protected		9151	4822.58	52.7	160	76.96	48.1
	MA	Harvard	Protected		7613	3715.14	48.8	165	92.07	55.8
	MA	Massachusetts-Chan	Protected		4094	2235.32	54.6	162	93.96	58
	MA	Tufts	Protected		12764	6764.92	53	200	104	52
	MD	Johns Hopkins	Protected		6016	2923.78	48.6	120	69.96	58.3
	MD	Maryland	Protected		5185	2628.8	50.7	148	88.948	60.1
	MD	Uniformed Services-Hebert	Protected		3096	1312.7	42.4	175	88.025	50.3
	MI	Central Michigan	Hostile	Method ban	7360	3819.84	51.9	103	49.955	48.5
	MI	Michigan	Hostile	Method ban	7896	3837.46	48.6	177	107.085	60.5
	MI	Michigan State	Hostile	Method ban	7994	4116.91	51.5	190	105.07	55.3
	MI	Oakland Beaumont	Hostile	Method ban	7550	3797.65	50.3	125	59	47.2
	MI	Wayne State	Hostile	Method ban	9993	4966.52	49.7	292	146	50
	MI	Western Michigan-Stryker	Hostile	Method ban	4143	1938.92	46.8	84	40.992	48.8
	MN	Mayo-Alix	Protected		7265	3356.43	46.2	102	52.02	51
	MN	Minnesota	Protected		5561	2758.26	49.6	240	130.08	54.2
	MO	Missouri Columbia	Hostile	Trigger ban	3390	1762.8	52	112	59.024	52.7
	MO	Missouri Kansas City	Hostile	Trigger ban	1303	634.561	48.7	115	67.965	59.1
	MO	Saint Louis	Hostile	Trigger ban	6834	3252.98	47.6	180	86.94	48.3
	MO	Washington U St Louis	Hostile	Trigger ban	4766	2282.91	47.9	101	48.985	48.5
	MS	Mississippi	Hostile	Trigger ban	428	204.156	47.7	165	80.025	48.5
	NC	Duke	Hostile	Pre-viability ban	6951	3468.55	49.9	121	83.974	69.4
	NC	East Carolina-Brody	Hostile	Pre-viability ban	1075	582.65	54.2	86	44.032	51.2
	NC	North Carolina	Hostile	Pre-viability ban	7383	3868.69	52.4	190	111.91	58.9
	NC	Wake Forest	Hostile	Pre-viability ban	10703	5362.2	50.1	145	73.95	51
	ND	North Dakota	Hostile	Trigger ban	1718	810.896	47.2	77	32.032	41.6
	NE	Creighton	Hostile	Pre-viability ban	6375	2887.88	45.3	166	83.996	50.6
	NE	Nebraska	Hostile	Pre-viability ban	1590	726.63	45.7	132	64.944	49.2
	NH	Dartmouth-Geisel	Not Protected	Method ban	8399	4123.91	49.1	92	56.028	60.9
	NJ	Cooper Rowan	Protected	Method ban	6826	3706.52	54.3	111	60.051	54.1
	NJ	Rutgers New Jersey	Protected	Method ban	5112	2740.03	53.6	178	87.932	49.4
	NJ	Rutgers-RW Johnson	Protected	Method ban	5689	3111.88	54.7	165	81.015	49.1
	NJ	SHU-Hackensack Meridiab	Protected	Method ban	4654	2364.23	50.8	91	45.045	49.5
	NM	New Mexico	Not Protected	Method ban	1862	945.896	50.8	103	57.989	56.3
	NV	Nevada Reno	Protected		1942	891.378	45.9	60	28.98	48.3
	NV	UNLV-Kerkorian	Protected		1484	688.576	46.4	68	32.98	48.5
	NY	Albany	Expanded Access		10247	5256.71	51.3	139	68.944	49.6
	NY	Buffalo-Jacobs	Expanded Access		3823	1919.15	50.2	180	100.98	56.1
	NY	CUNY	Expanded Access		75	50.025	66.7	75	50.025	66.7
	NY	Columbia-Vagelos	Expanded Access		7855	4029.61	51.3	138	69.966	50.7
	NY	Cornell-Weill	Expanded Access		6385	3218.04	50.4	106	55.968	52.8
	NY	Einstein	Expanded Access		8088	4011.65	49.6	183	99.003	54.1
	NY	Mount Sinai-Icahn	Expanded Access		6592	3421.25	51.9	140	72.94	52.1
	NY	NYU Long Island-Grossman	Expanded Access		2390	1379.03	57.7	24	15	62.5
	NY	New York Medical	Expanded Access		12714	6636.71	52.2	215	119.97	55.8
	NY	NYU Grossman	Expanded Access		8937	4781.3	53.5	103	56.959	55.3
	NY	Renaissance Stony Brook	Expanded Access		5241	2704.36	51.6	136	71.944	52.9
	NY	Rochester	Expanded Access		5803	2785.44	48	102	48.96	48
	NY	SUNY Downstate	Expanded Access		5761	3053.33	53	200	101	50.5
	NY	SUNY Upstate-Norton	Expanded Access		4482	2370.98	52.9	169	93.964	55.6
	NY	Zucker Hofstra Northwell	Expanded Access		5316	2626.1	49.4	99	45.045	45.5
	OH	Case Western Reserve	Hostile	Pre-viability ban	7556	3596.66	47.6	214	111.066	51.9
	OH	Cincinnati	Hostile	Pre-viability ban	4734	2191.84	46.3	185	91.945	49.7
	OH	Northeast Ohio	Hostile	Pre-viability ban	4069	2087.4	51.3	151	81.993	54.3
	OH	Ohio State	Hostile	Pre-viability ban	7725	3561.22	46.1	209	113.905	54.5
	OH	Toledo	Hostile	Pre-viability ban	5411	2591.87	47.9	175	88.025	50.3
	OH	Wright State-Boonshoft	Hostile	Pre-viability ban	6119	3163.52	51.7	119	76.041	63.9
	OK	Oklahoma	Hostile	Pre-viability ban	2662	1299.06	48.8	165	75.075	45.5
	OR	Oregon	Expanded Access		6209	3290.77	53	160	96.96	60.6
	PA	Drexel	Hostile	Reason ban	14067	7371.11	52.4	254	134.874	53.1
	PA	Geisinger Commonwealth	Hostile	Reason ban	5781	3063.93	53	115	60.03	52.2
	PA	Jefferson-Kimmel	Hostile	Reason ban	9443	4730.94	50.1	270	133.92	49.6
	PA	Penn State	Hostile	Reason ban	11827	6031.77	51	152	91.96	60.5
	PA	Pennsylvania-Perelman	Hostile	Reason ban	6578	3262.69	49.6	150	81	54
	PA	Pittsburgh	Hostile	Reason ban	7013	3380.27	48.2	147	74.97	51
	PA	Temple-Katz	Hostile	Reason ban	11509	5961.66	51.8	195	103.935	53.3
	PR	Caribe	Not Protected		1170	631.8	54	75	39.975	53.3
	PR	Ponce	Not Protected		1525	841.8	55.2	100	52	52
	PR	Puerto Rico	Not Protected		771	404.004	52.4	109	52.974	48.6
	PR	San Juan Bautista	Not Protected		1343	730.592	54.4	62	35.03	56.5
	RI	Brown-Alpert	Protected		7770	4164.72	53.6	144	76.032	52.8
	SC	MU South Carolina	Hostile	Pre-viability ban	4088	2182.99	53.4	171	77.976	45.6
	SC	South Carolina Columbia	Hostile	Pre-viability ban	3006	1602.2	53.3	97	39.964	41.2
	SC	South Carolina Greenville	Hostile	Pre-viability ban	3582	1934.28	54	105	57.96	55.2
	SD	South Dakota-Sanford	Hostile	Trigger ban	836	397.936	47.6	70	31.99	45.7
	TN	East Tennessee-Quillen	Hostile	Trigger ban	2386	1161.98	48.7	72	40.032	55.6
	TN	Meharry	Hostile	Trigger ban	7381	4413.84	59.8	114	63.042	55.3
	TN	Tennessee	Hostile	Trigger ban	2207	1061.57	48.1	170	74.97	44.1
	TN	Vanderbilt	Hostile	Trigger ban	5982	2991	50	97	49.955	51.5
	TX	Baylor	Hostile	Pre-viability ban	6688	3430.94	51.3	186	106.95	57.5
	TX	TCU-UNTHSC	Hostile	Pre-viability ban	1393	717.395	51.5	60	36	60
	TX	Texas A&M	Hostile	Pre-viability ban	5151	2616.71	50.8	120	54.96	45.8
	TX	Texas Tech	Hostile	Pre-viability ban	4882	2489.82	51	180	95.04	52.8
	TX	Texas Tech-Foster	Hostile	Pre-viability ban	4424	2251.82	50.9	104	52	50
	TX	UT Austin-Dell	Hostile	Pre-viability ban	5078	2574.55	50.7	50	29	58
	TX	UT Houston-McGovern	Hostile	Pre-viability ban	5451	2769.11	50.8	240	142.08	59.2
	TX	UT Medical Branch	Hostile	Pre-viability ban	5220	2672.64	51.2	230	117.07	50.9
	TX	UT Rio Grande Valley	Hostile	Pre-viability ban	4368	2192.74	50.2	55	31.02	56.4
	TX	UT San Antonio-Long	Hostile	Pre-viability ban	5299	2707.79	51.1	211	96.005	45.5
	TX	UT Southwestern	Hostile	Pre-viability ban	5401	2722.1	50.4	220	108.9	49.5
	UT	Utah-Eccles	Hostile	Pre-viability ban	3850	1801.8	46.8	125	49	39.2
	VA	Eastern Virginia ODU	Not Protected	Method ban	6389	3143.39	49.2	151	69.007	45.7
	VA	Virginia	Not Protected	Method ban	4790	2318.36	48.4	156	80.964	51.9
	VA	Virginia Commonwealth	Not Protected	Method ban	7998	4015	50.2	184	96.968	52.7
	VA	Virginia Tech Carilion	Not Protected	Method ban	4483	2241.5	50	43	26.015	60.5
	VT	Vermont-Larner	Expanded Access		6759	3359.22	49.7	122	66.978	54.9
	WA	U Washington	Expanded Access		8190	4365.27	53.3	270	166.05	61.5
	WA	Washington State-Floyd	Expanded Access		1554	817.404	52.6	80	43.04	53.8
	WI	MC Wisconsin	Hostile	Pre-viability ban	7936	3817.22	48.1	252	134.064	53.2
	WI	Wisconsin	Hostile	Pre-viability ban	4815	2330.46	48.4	179	95.944	53.6
	WV	Marshall-Edwards	Hostile	Pre-viability ban	2205	1133.37	51.4	80	35.04	43.8
	WV	West Virginia	Hostile	Pre-viability ban	5559	2623.85	47.2	112	56	50
	TOTAL				896819	458275	51.1	21869	11459.4	52.4

## Sheet: 2020-21
Year	State	School	Policy Group A	Policy Group B	Total Applicants	Female Applicants	Proportion Female Applicants	Total Matriculants	Female Matriculants	Proportion Female Matriculants
2020-21	AL	Alabama-Heersink	Hostile	Pre-viability ban	4614	2473.1	53.6	186	92.07	49.5
	AL	South Alabama-Whiddon	Hostile	Pre-viability ban	1433	736.562	51.4	74	42.994	58.1
	AR	Arkansas	Hostile	Trigger ban	2189	1107.63	50.6	173	70.93	41
	AZ	Arizona	Hostile	Pre-viability ban	9563	5039.7	52.7	117	63.999	54.7
	AZ	Arizona Phoenix	Hostile	Pre-viability ban	6079	3155	51.9	100	57	57
	CA	California	Expanded Access		5383	2783.01	51.7	130	63.96	49.2
	CA	California Northstate	Expanded Access		4427	2306.47	52.1	101	39.996	39.6
	CA	Kaiser Permanente-Tyson	Expanded Access		10478	5710.51	54.5	50	25	50
	CA	Loma Linda	Expanded Access		6192	3151.73	50.9	168	85.008	50.6
	CA	Southern Cal-Keck	Expanded Access		8383	4283.71	51.1	186	90.024	48.4
	CA	Stanford	Expanded Access		6800	3352.4	49.3	90	50.04	55.6
	CA	UC Davis	Expanded Access		7023	3757.3	53.5	127	72.009	56.7
	CA	UC Irvine	Expanded Access		6158	3134.42	50.9	104	58.032	55.8
	CA	UC Riverside	Expanded Access		5669	2959.22	52.2	78	40.014	51.3
	CA	UC San Diego	Expanded Access		7741	3986.61	51.5	133	75.943	57.1
	CA	UC San Francisco	Expanded Access		7399	3847.48	52	178	92.026	51.7
	CA	UCLA-Geffen	Expanded Access		11778	6254.12	53.1	175	107.975	61.7
	CO	Colorado	Not protected		10431	5278.09	50.6	155	88.04	56.8
	CT	Connecticut	Expanded Access		3727	2038.67	54.7	110	57.97	52.7
	CT	Quinnipiac-Netter	Expanded Access		7214	3722.42	51.6	94	43.992	46.8
	CT	Yale	Expanded Access		5332	2575.36	48.3	100	49	49
	DC	George Washington	Not protected		14611	8079.88	55.3	178	95.942	53.9
	DC	Georgetown	Not protected		14455	7834.61	54.2	203	112.056	55.2
	DC	Howard	Not protected		8758	5184.74	59.2	118	65.018	55.1
	FL	FIU-Wertheim	Protected	Method ban	4871	2571.89	52.8	120	63.96	53.3
	FL	Florida	Protected	Method ban	4446	2289.69	51.5	135	75.06	55.6
	FL	Florida Atlantic-Schmidt	Protected	Method ban	3748	1945.21	51.9	65	39	60
	FL	Florida State	Protected	Method ban	7146	3916.01	54.8	120	77.04	64.2
	FL	Miami-Miller	Protected	Method ban	8779	4363.16	49.7	204	126.072	61.8
	FL	Nova Southeastern-Patel	Protected	Method ban	5388	2667.06	49.5	50	31	62
	FL	UCF	Protected	Method ban	4676	2352.03	50.3	120	57.96	48.3
	FL	USF-Morsani	Protected	Method ban	5385	2773.28	51.5	189	92.988	49.2
	GA	Emory	Hostile	Pre-viability ban	11679	6213.23	53.2	136	76.024	55.9
	GA	MC Georgia Augusta	Hostile	Pre-viability ban	2767	1519.08	54.9	240	131.04	54.6
	GA	Mercer	Hostile	Pre-viability ban	1251	721.827	57.7	125	64	51.2
	GA	Morehouse	Hostile	Pre-viability ban	6648	3955.56	59.5	105	49.035	46.7
	HI	Hawaii-Burns	Expanded Access		2175	1150.58	52.9	77	50.974	66.2
	IA	Iowa-Carver	Protected	Pre-viability ban	4021	1805.43	44.9	152	72.96	48
	IL	Carle Illinois	Protected		2830	1386.7	49	47	21.009	44.7
	IL	Chicago Med Franklin	Protected		11893	6434.11	54.1	189	93.933	49.7
	IL	Chicago-Pritzker	Protected		6146	3140.61	51.1	90	46.98	52.2
	IL	Illinois	Protected		5015	2698.07	53.8	299	157.872	52.8
	IL	Loyola-Stritch	Protected		14305	7753.31	54.2	170	104.04	61.2
	IL	Northwestern-Feinberg	Protected		7045	3529.55	50.1	160	84.96	53.1
	IL	Rush	Protected		11028	5955.12	54	155	77.035	49.7
	IL	Southern Illinois	Protected		1152	608.256	52.8	80	42	52.5
	IN	Indiana	Hostile	Pre-viability ban	5982	2769.67	46.3	365	174.105	47.7
	KS	Kansas	Protected	Pre-viability ban	3079	1527.18	49.6	211	108.032	51.2
	KY	Kentucky	Hostile	Trigger ban	2775	1409.7	50.8	205	105.985	51.7
	KY	Louisville	Hostile	Trigger ban	4598	2184.05	47.5	159	94.923	59.7
	LA	LSU New Orleans	Hostile	Trigger ban	3987	2184.88	54.8	196	118.972	60.7
	LA	LSU Shreveport	Hostile	Trigger ban	3893	2141.15	55	148	81.992	55.4
	LA	Tulane	Hostile	Trigger ban	12752	6873.33	53.9	190	97.09	51.1
	MA	BU-Chobanian Avedisian	Protected		9456	5087.33	53.8	152	86.032	56.6
	MA	Harvard	Protected		7463	3671.8	49.2	168	100.968	60.1
	MA	Massachusetts-Chan	Protected		4484	2493.1	55.6	162	92.988	57.4
	MA	Tufts	Protected		13279	7263.61	54.7	200	118	59
	MD	Johns Hopkins	Protected		5603	2756.68	49.2	121	60.016	49.6
	MD	Maryland	Protected		4883	2612.41	53.5	152	93.024	61.2
	MD	Uniformed Services-Hebert	Protected		3114	1292.31	41.5	169	74.022	43.8
	MI	Central Michigan	Hostile	Method ban	6475	3360.53	51.9	103	64.993	63.1
	MI	Michigan	Hostile	Method ban	8267	4108.7	49.7	168	109.032	64.9
	MI	Michigan State	Hostile	Method ban	8856	4605.12	52	188	100.016	53.2
	MI	Oakland Beaumont	Hostile	Method ban	6961	3557.07	51.1	125	66	52.8
	MI	Wayne State	Hostile	Method ban	9516	4824.61	50.7	291	146.955	50.5
	MI	Western Michigan-Stryker	Hostile	Method ban	3558	1690.05	47.5	84	43.008	51.2
	MN	Mayo-Alix	Protected		6327	2834.5	44.8	105	47.985	45.7
	MN	Minnesota	Protected		4936	2566.72	52	241	145.082	60.2
	MO	Missouri Columbia	Hostile	Trigger ban	3069	1626.57	53	128	66.944	52.3
	MO	Missouri Kansas City	Hostile	Trigger ban	1936	975.744	50.4	124	65.968	53.2
	MO	Saint Louis	Hostile	Trigger ban	5906	2811.26	47.6	183	101.931	55.7
	MO	Washington U St Louis	Hostile	Trigger ban	4547	2137.09	47	104	63.024	60.6
	MS	Mississippi	Hostile	Trigger ban	409	202.046	49.4	165	94.05	57
	NC	Duke	Hostile	Pre-viability ban	7620	3787.14	49.7	121	76.956	63.6
	NC	East Carolina-Brody	Hostile	Pre-viability ban	1025	568.875	55.5	86	54.008	62.8
	NC	North Carolina	Hostile	Pre-viability ban	6281	3347.77	53.3	193	115.993	60.1
	NC	Wake Forest	Hostile	Pre-viability ban	9246	4595.26	49.7	145	65.975	45.5
	ND	North Dakota	Hostile	Trigger ban	1453	707.611	48.7	67	33.031	49.3
	NE	Creighton	Hostile	Pre-viability ban	6834	3068.47	44.9	167	89.011	53.3
	NE	Nebraska	Hostile	Pre-viability ban	1655	776.195	46.9	131	67.989	51.9
	NH	Dartmouth-Geisel	Not Protected	Method ban	8308	4195.54	50.5	92	55.016	59.8
	NJ	Cooper Rowan	Protected	Method ban	5985	3291.75	55	111	62.049	55.9
	NJ	Hackensack Meridian	Protected	Method ban	5490	2745	50	122	55.998	45.9
	NJ	Rutgers New Jersey	Protected	Method ban	5509	3063	55.6	178	90.068	50.6
	NJ	Rutgers-RW Johnson	Protected	Method ban	5599	3124.24	55.8	174	107.01	61.5
	NM	New Mexico	Not Protected	Method ban	1722	897.162	52.1	97	52.962	54.6
	NV	Nevada Reno	Protected		1796	862.08	48	60	24	40
	NV	UNLV-Kerkorian	Protected		1643	772.21	47	70	35.98	51.4
	NY	Albany	Expanded Access		11344	5921.57	52.2	143	72.93	51
	NY	Buffalo-Jacobs	Expanded Access		4360	2188.72	50.2	182	97.916	53.8
	NY	CUNY	Expanded Access		76	48.032	63.2	76	48.032	63.2
	NY	Columbia-Vagelos	Expanded Access		7293	3814.24	52.3	138	65.964	47.8
	NY	Cornell-Weill	Expanded Access		6878	3542.17	51.5	106	52.046	49.1
	NY	Einstein	Expanded Access		8072	4068.29	50.4	183	96.99	53
	NY	Mount Sinai-Icahn	Expanded Access		7153	3805.4	53.2	140	70	50
	NY	NYU Long Island-Grossman	Expanded Access		4342	2622.57	60.4	24	13.992	58.3
	NY	NYU-Grossman	Expanded Access		9238	5108.61	55.3	102	62.016	60.8
	NY	New York Medical	Expanded Access		12022	6371.66	53	212	111.936	52.8
	NY	Renaissance Stony Brook	Expanded Access		5164	2680.12	51.9	136	68	50
	NY	Rochester	Expanded Access		5651	2808.55	49.7	102	53.958	52.9
	NY	SUNY Downstate	Expanded Access		6142	3347.39	54.5	207	91.908	44.4
	NY	SUNY Upstate-Norton	Expanded Access		4350	2314.2	53.2	160	88.96	55.6
	NY	Zucker Hofstra Northwell	Expanded Access		4877	2492.15	51.1	99	55.044	55.6
	OH	Case Western Reserve	Hostile	Pre-viability ban	8121	3979.29	49	214	120.91	56.5
	OH	Cincinnati	Hostile	Pre-viability ban	5114	2413.81	47.2	182	95.004	52.2
	OH	Northeast Ohio	Hostile	Pre-viability ban	3990	2102.73	52.7	151	77.01	51
	OH	Ohio State	Hostile	Pre-viability ban	7106	3361.14	47.3	205	110.085	53.7
	OH	Toledo	Hostile	Pre-viability ban	6233	3016.77	48.4	176	89.936	51.1
	OH	Wright State-Boonshoft	Hostile	Pre-viability ban	7522	3911.44	52	118	69.974	59.3
	OK	Oklahoma	Hostile	Pre-viability ban	2760	1404.84	50.9	164	73.964	45.1
	OR	Oregon	Expanded Access		6555	3487.26	53.2	150	94.05	62.7
	PA	Drexel	Hostile	Reason ban	13482	7212.87	53.5	267	142.044	53.2
	PA	Geisinger Commonwealth	Hostile	Reason ban	6142	3242.98	52.8	115	58.995	51.3
	PA	Jefferson-Kimmel	Hostile	Reason ban	9916	5176.15	52.2	270	136.08	50.4
	PA	Penn State	Hostile	Reason ban	11472	5919.55	51.6	152	86.032	56.6
	PA	Pennsylvania-Perelman	Hostile	Reason ban	6040	3056.24	50.6	155	75.02	48.4
	PA	Pittsburgh	Hostile	Reason ban	7174	3508.09	48.9	149	81.056	54.4
	PA	Temple-Katz	Hostile	Reason ban	11198	5968.53	53.3	218	115.104	52.8
	PR	Caribe	Not Protected		1006	538.21	53.5	75	44.025	58.7
	PR	Ponce	Not Protected		1414	753.662	53.3	150	79.95	53.3
	PR	Puerto Rico	Not Protected		733	394.354	53.8	110	55.99	50.9
	PR	San Juan Bautista	Not Protected		1261	683.462	54.2	63	32.004	50.8
	RI	Brown-Alpert	Protected		6751	3726.55	55.2	144	81.072	56.3
	SC	MU South Carolina	Hostile	Pre-viability ban	3707	2083.33	56.2	173	94.977	54.9
	SC	South Carolina Columbia	Hostile	Pre-viability ban	2969	1606.23	54.1	99	48.015	48.5
	SC	South Carolina Greenville	Hostile	Pre-viability ban	3859	2145.6	55.6	108	58.968	54.6
	SD	South Dakota-Sanford	Hostile	Trigger ban	744	369.024	49.6	69	32.016	46.4
	TN	East Tennessee-Quillen	Hostile	Trigger ban	2433	1262.73	51.9	72	38.016	52.8
	TN	Meharry	Hostile	Trigger ban	7115	4226.31	59.4	115	73.945	64.3
	TN	Tennessee	Hostile	Trigger ban	2065	1049.02	50.8	170	75.99	44.7
	TN	Vanderbilt	Hostile	Trigger ban	5880	3010.56	51.2	94	53.016	56.4
	TX	Baylor	Hostile	Pre-viability ban	6260	3217.64	51.4	186	98.952	53.2
	TX	Houston-Fertitta	Hostile	Pre-viability ban	2216	1156.75	52.2	30	18.99	63.3
	TX	TCU-Burnett	Hostile	Pre-viability ban	4008	2148.29	53.6	60	27	45
	TX	Texas A&M	Hostile	Pre-viability ban	5203	2684.75	51.6	175	86.975	49.7
	TX	Texas Tech	Hostile	Pre-viability ban	4910	2504.1	51	180	104.04	57.8
	TX	Texas Tech-Foster	Hostile	Pre-viability ban	4570	2326.13	50.9	110	58.96	53.6
	TX	UT Austin-Dell	Hostile	Pre-viability ban	5116	2624.51	51.3	50	32	64
	TX	UT Houston-McGovern	Hostile	Pre-viability ban	5471	2823.04	51.6	240	135.12	56.3
	TX	UT Medical Branch-Sealy	Hostile	Pre-viability ban	5150	2657.4	51.6	230	123.05	53.5
	TX	UT Rio Grande Valley	Hostile	Pre-viability ban	4410	2244.69	50.9	55	27.995	50.9
	TX	UT San Antonio-Long	Hostile	Pre-viability ban	5421	2780.97	51.3	212	100.912	47.6
	TX	UT Southwestern	Hostile	Pre-viability ban	5405	2778.17	51.4	228	124.032	54.4
	UT	Utah-Eccles	Hostile	Pre-viability ban	3406	1553.14	45.6	125	68	54.4
	VA	Eastern Virginia ODU	Not Protected	Method ban	6846	3354.54	49	151	72.027	47.7
	VA	Virginia	Not Protected	Method ban	4894	2398.06	49	155	86.955	56.1
	VA	Virginia Commonwealth	Not Protected	Method ban	7258	3708.84	51.1	186	101.928	54.8
	VA	Virginia Tech Carilion	Not Protected	Method ban	4294	2155.59	50.2	48	30	62.5
	VT	Vermont-Larner	Expanded Access		6902	3485.51	50.5	124	62	50
	WA	U Washington	Expanded Access		7572	4005.59	52.9	270	162	60
	WA	Washington State-Floyd	Expanded Access		1444	772.54	53.5	80	48	60
	WI	MC Wisconsin	Hostile	Pre-viability ban	9341	4521.04	48.4	266	150.024	56.4
	WI	Wisconsin	Hostile	Pre-viability ban	5075	2542.57	50.1	171	91.998	53.8
	WV	Marshall-Edwards	Hostile	Pre-viability ban	2131	1074.02	50.4	80	35.04	43.8
	WV	West Virginia	Hostile	Pre-viability ban	5053	2390.07	47.3	112	56	50
	TOTAL				906588	470519	51.9	22239	11920.1	53.6

## Sheet: 2021-22
Year	State	School	Policy Group A	Policy Group B	Total Applicants	Female Applicants	Proportion Female Applicants	Total Matriculants	Female Matriculants	Proportion Female Matriculants
2021-22	AL	Alabama-Heersink	Hostile	Pre-viability ban	5777	3258.23	56.4	186	97.092	52.2
	AL	South Alabama-Whiddon	Hostile	Pre-viability ban	1830	982.71	53.7	74	44.992	60.8
	AR	Arkansas	Hostile	Trigger ban	2962	1566.9	52.9	166	80.012	48.2
	AZ	Arizona	Hostile	Pre-viability ban	8634	4705.53	54.5	118	63.956	54.2
	AZ	Arizona Phoenix	Hostile	Pre-viability ban	6598	3543.13	53.7	118	59.944	50.8
	CA	California	Expanded Access		6306	3537.67	56.1	129	62.049	48.1
	CA	California Northstate	Expanded Access		5952	3309.31	55.6	110	52.03	47.3
	CA	Kaiser Permanente-Tyson	Expanded Access		11583	6741.31	58.2	50	26	52
	CA	Loma Linda	Expanded Access		6862	3739.79	54.5	176	86.944	49.4
	CA	Southern Cal-Keck	Expanded Access		9541	5180.76	54.3	186	106.95	57.5
	CA	Stanford	Expanded Access		11321	6158.62	54.4	90	43.02	47.8
	CA	UC Davis	Expanded Access		9709	5495.29	56.6	132	90.024	68.2
	CA	UC Irvine	Expanded Access		7457	4019.32	53.9	104	63.024	60.6
	CA	UC Riverside	Expanded Access		6771	3771.45	55.7	86	54.008	62.8
	CA	UC San Diego	Expanded Access		9348	5085.31	54.4	138	86.94	63
	CA	UC San Francisco	Expanded Access		9880	5424.12	54.9	177	95.049	53.7
	CA	UCLA-Geffen	Expanded Access		14325	7979.02	55.7	175	96.075	54.9
	CO	Colorado	Not protected		14106	7490.29	53.1	182	99.008	54.4
	CT	Connecticut	Expanded Access		4719	2652.08	56.2	110	66.99	60.9
	CT	Quinnipiac-Netter	Expanded Access		9211	5231.85	56.8	94	59.032	62.8
	CT	Yale	Expanded Access		7254	3670.52	50.6	104	52	50
	DC	George Washington	Not protected		16825	9909.92	58.9	183	111.081	60.7
	DC	Georgetown	Not protected		17882	10157	56.8	203	116.928	57.6
	DC	Howard	Not protected		11211	7186.25	64.1	122	66.002	54.1
	FL	FIU-Wertheim	Protected	Method ban	7399	4202.63	56.8	135	86.94	64.4
	FL	Florida	Protected	Method ban	5373	2992.76	55.7	163	86.064	52.8
	FL	Florida Atlantic-Schmidt	Protected	Method ban	6031	3298.96	54.7	66	33.99	51.5
	FL	Florida State	Protected	Method ban	8152	4736.31	58.1	120	65.04	54.2
	FL	Miami-Miller	Protected	Method ban	11393	6231.97	54.7	205	123	60
	FL	Nova Southeastern-Patel	Protected	Method ban	6197	3532.29	57	51	26.01	51
	FL	UCF	Protected	Method ban	5932	3197.35	53.9	120	60	50
	FL	USF-Morsani	Protected	Method ban	6384	3517.58	55.1	177	93.987	53.1
	GA	Emory	Hostile	Pre-viability ban	14745	8257.2	56	139	99.941	71.9
	GA	MC Georgia Augusta	Hostile	Pre-viability ban	3402	1990.17	58.5	260	150.02	57.7
	GA	Mercer	Hostile	Pre-viability ban	1515	892.335	58.9	151	91.053	60.3
	GA	Morehouse	Hostile	Pre-viability ban	8393	5321.16	63.4	110	59.95	54.5
	HI	Hawaii-Burns	Expanded Access		2893	1625.87	56.2	77	48.972	63.6
	IA	Iowa-Carver	Protected	Pre-viability ban	4188	1980.92	47.3	152	70.984	46.7
	IL	Carle Illinois	Protected		2471	1237.97	50.1	47	21.996	46.8
	IL	Chicago Med Franklin	Protected		14195	8204.71	57.8	188	97.008	51.6
	IL	Chicago-Pritzker	Protected		7361	3952.86	53.7	90	48.96	54.4
	IL	Illinois	Protected		7575	4249.57	56.1	315	177.975	56.5
	IL	Loyola-Stritch	Protected		16039	9206.39	57.4	170	120.02	70.6
	IL	Northwestern-Feinberg	Protected		8202	4347.06	53	160	90.08	56.3
	IL	Rush	Protected		11572	6700.19	57.9	152	77.064	50.7
	IL	Southern Illinois	Protected		1284	711.336	55.4	78	47.97	61.5
	IN	Indiana	Hostile	Pre-viability ban	7233	3587.57	49.6	366	188.856	51.6
	KS	Kansas	Protected	Pre-viability ban	3274	1718.85	52.5	211	109.087	51.7
	KY	Kentucky	Hostile	Trigger ban	3792	1994.59	52.6	201	121.002	60.2
	KY	Louisville	Hostile	Trigger ban	5117	2619.9	51.2	161	91.931	57.1
	LA	LSU New Orleans	Hostile	Trigger ban	4698	2687.26	57.2	192	118.08	61.5
	LA	LSU Shreveport	Hostile	Trigger ban	5667	3252.86	57.4	150	81	54
	LA	Tulane	Hostile	Trigger ban	17225	10076.6	58.5	190	98.04	51.6
	MA	BU-Chobanian Avedisian	Protected		12007	6904.02	57.5	151	89.996	59.6
	MA	Harvard	Protected		9195	4735.43	51.5	164	83.968	51.2
	MA	Massachusetts-Chan	Protected		5164	2948.64	57.1	162	110.97	68.5
	MA	Tufts	Protected		15440	8908.88	57.7	195	112.905	57.9
	MD	Johns Hopkins	Protected		7045	3614.09	51.3	120	69.96	58.3
	MD	Maryland	Protected		6241	3463.76	55.5	140	93.94	67.1
	MD	Uniformed Services-Hebert	Protected		3298	1517.08	46	174	82.998	47.7
	MI	Central Michigan	Hostile	Method ban	7432	4109.9	55.3	104	58.968	56.7
	MI	Michigan	Hostile	Method ban	10624	5535.1	52.1	170	106.93	62.9
	MI	Michigan State	Hostile	Method ban	11405	6272.75	55	190	111.91	58.9
	MI	Oakland Beaumont	Hostile	Method ban	8148	4416.22	54.2	125	74	59.2
	MI	Wayne State	Hostile	Method ban	10386	5598.05	53.9	304	155.952	51.3
	MI	Western Michigan-Stryker	Hostile	Method ban	4342	2292.58	52.8	84	43.008	51.2
	MN	Mayo-Alix	Protected		5323	2523.1	47.4	106	57.028	53.8
	MN	Minnesota	Protected		6961	3807.67	54.7	239	153.916	64.4
	MO	Missouri Columbia	Hostile	Trigger ban	3156	1745.27	55.3	128	72.064	56.3
	MO	Missouri Kansas City	Hostile	Trigger ban	2033	1046.99	51.5	146	97.966	67.1
	MO	Saint Louis	Hostile	Trigger ban	8218	4215.83	51.3	180	93.96	52.2
	MO	Washington U St Louis	Hostile	Trigger ban	5668	2822.66	49.8	123	60.024	48.8
	MS	Mississippi	Hostile	Trigger ban	446	244.854	54.9	165	85.965	52.1
	NC	Duke	Hostile	Pre-viability ban	9070	4843.38	53.4	123	78.966	64.2
	NC	East Carolina-Brody	Hostile	Pre-viability ban	1209	673.413	55.7	86	50.998	59.3
	NC	North Carolina	Hostile	Pre-viability ban	6486	3573.79	55.1	190	114	60
	NC	Wake Forest	Hostile	Pre-viability ban	10863	5855.16	53.9	145	91.06	62.8
	ND	North Dakota	Hostile	Trigger ban	2063	1089.26	52.8	73	44.968	61.6
	NE	Creighton	Hostile	Pre-viability ban	7087	3465.54	48.9	230	121.9	53
	NE	Nebraska	Hostile	Pre-viability ban	1908	950.184	49.8	133	65.037	48.9
	NH	Dartmouth-Geisel	Not Protected	Method ban	10515	5667.59	53.9	92	49.036	53.3
	NJ	Cooper Rowan	Protected	Method ban	6106	3572.01	58.5	111	64.047	57.7
	NJ	Hackensack Meridian	Protected	Method ban	6069	3295.47	54.3	157	75.988	48.4
	NJ	Rutgers New Jersey	Protected	Method ban	6728	3895.51	57.9	178	90.068	50.6
	NJ	Rutgers-RW Johnson	Protected	Method ban	6424	3758.04	58.5	165	104.94	63.6
	NM	New Mexico	Not Protected	Method ban	1767	980.685	55.5	103	70.967	68.9
	NV	Nevada Reno	Protected		1635	830.58	50.8	70	38.01	54.3
	NV	UNLV-Kerkorian	Protected		1998	1008.99	50.5	60	34.02	56.7
	NY	Albany	Expanded Access		13739	7625.15	55.5	143	90.948	63.6
	NY	Buffalo-Jacobs	Expanded Access		6108	3267.78	53.5	184	112.056	60.9
	NY	CUNY	Expanded Access		71	44.02	62	71	44.02	62
	NY	Columbia-Vagelos	Expanded Access		8080	4355.12	53.9	138	69	50
	NY	Cornell-Weill	Expanded Access		7924	4215.57	53.2	106	59.996	56.6
	NY	Einstein	Expanded Access		9767	5156.98	52.8	183	109.068	59.6
	NY	Mount Sinai-Icahn	Expanded Access		8811	4810.81	54.6	120	60.96	50.8
	NY	NYU Long Island-Grossman	Expanded Access		4332	2633.86	60.8	24	15	62.5
	NY	NYU-Grossman	Expanded Access		9632	5480.61	56.9	108	61.02	56.5
	NY	New York Medical	Expanded Access		15110	8537.15	56.5	211	102.968	48.8
	NY	Renaissance Stony Brook	Expanded Access		5876	3178.92	54.1	136	73.984	54.4
	NY	Rochester	Expanded Access		6551	3399.97	51.9	104	58.968	56.7
	NY	SUNY Downstate	Expanded Access		6682	3828.79	57.3	199	100.097	50.3
	NY	SUNY Upstate-Norton	Expanded Access		5717	3184.37	55.7	171	93.024	54.4
	NY	Zucker Hofstra Northwell	Expanded Access		6089	3281.97	53.9	99	51.975	52.5
	OH	Case Western Reserve	Hostile	Pre-viability ban	8830	4573.94	51.8	216	117.936	54.6
	OH	Cincinnati	Hostile	Pre-viability ban	6137	3105.32	50.6	180	93.96	52.2
	OH	Northeast Ohio	Hostile	Pre-viability ban	4669	2619.31	56.1	158	75.05	47.5
	OH	Ohio State	Hostile	Pre-viability ban	8206	4119.41	50.2	203	111.041	54.7
	OH	Toledo	Hostile	Pre-viability ban	6673	3583.4	53.7	175	89.075	50.9
	OH	Wright State-Boonshoft	Hostile	Pre-viability ban	8974	5007.49	55.8	128	70.016	54.7
	OK	Oklahoma	Hostile	Pre-viability ban	2759	1473.31	53.4	163	74.98	46
	OR	Oregon	Expanded Access		7504	4179.73	55.7	140	92.96	66.4
	PA	Drexel	Hostile	Reason ban	16682	9575.47	57.4	303	173.013	57.1
	PA	Geisinger Commonwealth	Hostile	Reason ban	7030	4042.25	57.5	114	58.026	50.9
	PA	Jefferson-Kimmel	Hostile	Reason ban	11768	6425.33	54.6	275	139.975	50.9
	PA	Penn State	Hostile	Reason ban	12882	7123.75	55.3	151	96.036	63.6
	PA	Pennsylvania-Perelman	Hostile	Reason ban	7327	3832.02	52.3	156	82.056	52.6
	PA	Pittsburgh	Hostile	Reason ban	8600	4437.6	51.6	158	91.008	57.6
	PA	Temple-Katz	Hostile	Reason ban	14587	8329.18	57.1	219	130.086	59.4
	PR	Caribe	Not Protected		1112	622.72	56	75	45.975	61.3
	PR	Ponce	Not Protected		1760	999.68	56.8	150	97.95	65.3
	PR	Puerto Rico	Not Protected		999	572.427	57.3	102	53.958	52.9
	PR	San Juan Bautista	Not Protected		1473	860.232	58.4	63	28.98	46
	RI	Brown-Alpert	Protected		9457	5362.12	56.7	144	67.968	47.2
	SC	MU South Carolina	Hostile	Pre-viability ban	3804	2187.3	57.5	169	99.034	58.6
	SC	South Carolina Columbia	Hostile	Pre-viability ban	3125	1778.12	56.9	100	47	47
	SC	South Carolina Greenville	Hostile	Pre-viability ban	3844	2275.65	59.2	108	66.96	62
	SD	South Dakota-Sanford	Hostile	Trigger ban	1004	510.032	50.8	68	35.972	52.9
	TN	East Tennessee-Quillen	Hostile	Trigger ban	3099	1754.03	56.6	79	45.978	58.2
	TN	Meharry	Hostile	Trigger ban	9597	6180.47	64.4	114	72.96	64
	TN	Tennessee	Hostile	Trigger ban	3049	1680	55.1	176	88	50
	TN	Vanderbilt	Hostile	Trigger ban	7408	4000.32	54	95	49.97	52.6
	TX	Baylor	Hostile	Pre-viability ban	7698	4149.22	53.9	185	98.05	53
	TX	Houston-Fertitta	Hostile	Pre-viability ban	5941	3208.14	54	30	20.01	66.7
	TX	TCU-Burnett	Hostile	Pre-viability ban	8190	4479.93	54.7	60	30	50
	TX	Texas A&M	Hostile	Pre-viability ban	6647	3549.5	53.4	226	105.994	46.9
	TX	Texas Tech	Hostile	Pre-viability ban	5989	3174.17	53	180	86.94	48.3
	TX	Texas Tech-Foster	Hostile	Pre-viability ban	5494	2911.82	53	117	62.01	53
	TX	UT Austin-Dell	Hostile	Pre-viability ban	6188	3335.33	53.9	50	29	58
	TX	UT Houston-McGovern	Hostile	Pre-viability ban	6641	3559.58	53.6	240	126	52.5
	TX	UT Medical Branch-Sealy	Hostile	Pre-viability ban	6243	3340.01	53.5	230	115.92	50.4
	TX	UT Rio Grande Valley	Hostile	Pre-viability ban	5392	2879.33	53.4	56	23.016	41.1
	TX	UT San Antonio-Long	Hostile	Pre-viability ban	6513	3490.97	53.6	214	102.078	47.7
	TX	UT Southwestern	Hostile	Pre-viability ban	6526	3465.31	53.1	231	125.895	54.5
	UT	Utah-Eccles	Hostile	Pre-viability ban	3805	1765.52	46.4	125	74	59.2
	VA	Eastern Virginia ODU	Not Protected	Method ban	8872	4915.09	55.4	151	78.067	51.7
	VA	Virginia	Not Protected	Method ban	6628	3393.54	51.2	159	89.994	56.6
	VA	Virginia Commonwealth	Not Protected	Method ban	8154	4509.16	55.3	186	106.95	57.5
	VA	Virginia Tech Carilion	Not Protected	Method ban	6402	3469.88	54.2	49	26.999	55.1
	VT	Vermont-Larner	Expanded Access		8814	4768.37	54.1	124	67.952	54.8
	WA	U Washington	Expanded Access		9577	5343.97	55.8	270	152.01	56.3
	WA	Washington State-Floyd	Expanded Access		1755	968.76	55.2	80	40	50
	WI	MC Wisconsin	Hostile	Pre-viability ban	11145	5884.56	52.8	265	153.965	58.1
	WI	Wisconsin	Hostile	Pre-viability ban	6415	3297.31	51.4	171	101.916	59.6
	WV	Marshall-Edwards	Hostile	Pre-viability ban	2322	1258.52	54.2	80	42	52.5
	WV	West Virginia	Hostile	Pre-viability ban	5061	2525.44	49.9	112	57.008	50.9
	TOTAL				1099486	604717	55	22666	12579.6	55.5

## Sheet: 2022-23
Year	State	School	Policy Group A	Policy Group B	Total Applicants	Female Applicants	Proportion Female Applicants	Total Matriculants	Female Matriculants	Proportion Female Matriculants
2022-23	AL	Alabama-Heersink	Hostile	Pre-viability ban	4696	2578.1	54.9	186	98.022	52.7
	AL	South Alabama-Whiddon	Hostile	Pre-viability ban	1800	966.6	53.7	78	35.022	44.9
	AR	Arkansas	Hostile	Trigger ban	2723	1448.64	53.2	184	96.048	52.2
	AZ	Arizona	Hostile	Pre-viability ban	7335	3975.57	54.2	119	67.949	57.1
	AZ	Arizona Phoenix	Hostile	Pre-viability ban	6344	3381.35	53.3	120	60.96	50.8
	CA	California	Expanded Access		5359	3006.4	56.1	130	69.94	53.8
	CA	California Northstate	Expanded Access		4710	2618.76	55.6	118	58.056	49.2
	CA	Kaiser Permanente-Tyson	Expanded Access		8229	4690.53	57	50	29	58
	CA	Loma Linda	Expanded Access		6238	3312.38	53.1	176	86.944	49.4
	CA	Southern Cal-Keck	Expanded Access		8919	4976.8	55.8	186	114.018	61.3
	CA	Stanford	Expanded Access		8407	4371.64	52	90	52.02	57.8
	CA	UC Davis	Expanded Access		7847	4496.33	57.3	133	80.997	60.9
	CA	UC Irvine	Expanded Access		6695	3695.64	55.2	114	73.986	64.9
	CA	UC Riverside	Expanded Access		6266	3527.76	56.3	81	46.008	56.8
	CA	UC San Diego	Expanded Access		8210	4556.55	55.5	140	99.96	71.4
	CA	UC San Francisco	Expanded Access		9156	5127.36	56	183	107.97	59
	CA	UCLA-Geffen	Expanded Access		13122	7387.69	56.3	173	106.914	61.8
	CO	Colorado	Not protected		10896	5894.74	54.1	180	97.02	53.9
	CT	Connecticut	Expanded Access		4028	2356.38	58.5	110	66	60
	CT	Quinnipiac-Netter	Expanded Access		7429	4227.1	56.9	94	56.024	59.6
	CT	Yale	Expanded Access		6338	3308.44	52.2	104	53.04	51
	DC	George Washington	Not protected		15216	8886.14	58.4	181	93.034	51.4
	DC	Georgetown	Not protected		15992	9163.42	57.3	203	101.906	50.2
	DC	Howard	Not protected		8962	5681.91	63.4	123	63.96	52
	FL	FIU-Wertheim	Protected	Method ban	6749	3806.44	56.4	120	65.04	54.2
	FL	Florida	Protected	Method ban	5393	2939.18	54.5	135	73.98	54.8
	FL	Florida Atlantic-Schmidt	Protected	Method ban	5108	2814.51	55.1	72	36	50
	FL	Florida State	Protected	Method ban	7081	4064.49	57.4	120	78.96	65.8
	FL	Miami-Miller	Protected	Method ban	11015	5870.99	53.3	204	110.976	54.4
	FL	Nova Southeastern-Patel	Protected	Method ban	6239	3450.17	55.3	51	26.01	51
	FL	UCF	Protected	Method ban	5520	2914.56	52.8	120	62.04	51.7
	FL	USF-Morsani	Protected	Method ban	5635	2986.55	53	177	95.934	54.2
	GA	Emory	Hostile	Pre-viability ban	12390	6987.96	56.4	146	102.054	69.9
	GA	MC Georgia Augusta	Hostile	Pre-viability ban	3563	2109.3	59.2	264	139.92	53
	GA	Mercer	Hostile	Pre-viability ban	1410	851.64	60.4	160	92.96	58.1
	GA	Morehouse	Hostile	Pre-viability ban	7095	4512.42	63.6	125	83	66.4
	HI	Hawaii-Burns	Expanded Access		2791	1588.08	56.9	77	43.967	57.1
	IA	Iowa-Carver	Protected	Pre-viability ban	3785	1737.32	45.9	152	82.992	54.6
	IL	Carle Illinois	Protected		2923	1484.88	50.8	59	27.022	45.8
	IL	Chicago Med Franklin	Protected		11382	6544.65	57.5	194	99.91	51.5
	IL	Chicago-Pritzker	Protected		6395	3523.64	55.1	89	55.002	61.8
	IL	Illinois	Protected		7557	4269.7	56.5	282	155.946	55.3
	IL	Loyola-Stritch	Protected		13383	7655.08	57.2	170	113.05	66.5
	IL	Northwestern-Feinberg	Protected		8072	4326.59	53.6	150	81	54
	IL	Rush	Protected		12797	7422.26	58	144	86.976	60.4
	IL	Southern Illinois	Protected		1209	701.22	58	80	48	60
	IN	Indiana	Hostile	Pre-viability ban	6804	3449.63	50.7	367	176.16	48
	KS	Kansas	Protected	Pre-viability ban	2553	1304.58	51.1	211	113.94	54
	KY	Kentucky	Hostile	Trigger ban	3907	2035.55	52.1	201	114.972	57.2
	KY	Louisville	Hostile	Trigger ban	4979	2549.25	51.2	159	96.99	61
	LA	LSU New Orleans	Hostile	Trigger ban	4211	2471.86	58.7	192	102.912	53.6
	LA	LSU Shreveport	Hostile	Trigger ban	4434	2545.12	57.4	150	81	54
	LA	Tulane	Hostile	Trigger ban	15925	9140.95	57.4	190	113.05	59.5
	MA	BU-Chobanian Avedisian	Protected		11294	6573.11	58.2	158	90.06	57
	MA	Harvard	Protected		7796	4077.31	52.3	164	93.972	57.3
	MA	Massachusetts-Chan	Protected		5392	3170.5	58.8	175	107.975	61.7
	MA	Tufts	Protected		14105	8293.74	58.8	200	120	60
	MD	Johns Hopkins	Protected		6350	3333.75	52.5	118	63.956	54.2
	MD	Maryland	Protected		6017	3423.67	56.9	143	87.945	61.5
	MD	Uniformed Services-Hebert	Protected		2698	1162.84	43.1	169	85.007	50.3
	MI	Central Michigan	Hostile	Method ban	7987	4432.78	55.5	103	55.002	53.4
	MI	Michigan	Hostile	Method ban	9399	4953.27	52.7	168	99.96	59.5
	MI	Michigan State	Hostile	Method ban	9211	5167.37	56.1	190	110.96	58.4
	MI	Oakland Beaumont	Hostile	Method ban	7725	4210.12	54.5	125	75	60
	MI	Wayne State	Hostile	Method ban	8016	4304.59	53.7	300	156	52
	MI	Western Michigan-Stryker	Hostile	Method ban	4301	2184.91	50.8	86	49.02	57
	MN	Mayo-Alix	Protected		5067	2381.49	47	104	55.952	53.8
	MN	Minnesota	Protected		5260	2814.1	53.5	240	127.92	53.3
	MO	Missouri Columbia	Hostile	Trigger ban	3200	1744	54.5	128	75.008	58.6
	MO	Missouri Kansas City	Hostile	Trigger ban	2003	1073.61	53.6	126	75.978	60.3
	MO	Saint Louis	Hostile	Trigger ban	7245	3673.22	50.7	180	102.06	56.7
	MO	Washington U St Louis	Hostile	Trigger ban	6134	3060.87	49.9	124	63.984	51.6
	MS	Mississippi	Hostile	Trigger ban	421	248.811	59.1	164	90.036	54.9
	NC	Duke	Hostile	Pre-viability ban	8613	4694.09	54.5	120	86.04	71.7
	NC	East Carolina-Brody	Hostile	Pre-viability ban	1156	650.828	56.3	85	48.025	56.5
	NC	North Carolina	Hostile	Pre-viability ban	6289	3465.24	55.1	190	110.01	57.9
	NC	Wake Forest	Hostile	Pre-viability ban	11062	5929.23	53.6	145	83.955	57.9
	ND	North Dakota	Hostile	Trigger ban	1894	950.788	50.2	71	39.973	56.3
	NE	Creighton	Hostile	Pre-viability ban	6383	3006.39	47.1	230	120.98	52.6
	NE	Nebraska	Hostile	Pre-viability ban	1910	932.08	48.8	132	69.96	53
	NH	Dartmouth-Geisel	Not Protected	Method ban	9487	5151.44	54.3	92	49.956	54.3
	NJ	Cooper Rowan	Protected	Method ban	5031	2983.38	59.3	110	65.01	59.1
	NJ	Hackensack Meridian	Protected	Method ban	5797	3234.73	55.8	158	69.994	44.3
	NJ	Rutgers New Jersey	Protected	Method ban	5904	3442.03	58.3	176	99.088	56.3
	NJ	Rutgers-RW Johnson	Protected	Method ban	5526	3243.76	58.7	165	99.99	60.6
	NM	New Mexico	Not Protected	Method ban	1481	839.727	56.7	103	66.95	65
	NV	Nevada Reno	Protected		1557	815.868	52.4	70	35.98	51.4
	NV	UNLV-Kerkorian	Protected		1502	760.012	50.6	60	34.98	58.3
	NY	Albany	Expanded Access		12495	7109.65	56.9	139	80.064	57.6
	NY	Buffalo-Jacobs	Expanded Access		5169	2904.98	56.2	184	99.912	54.3
	NY	CUNY	Expanded Access		63	40.005	63.5	63	40.005	63.5
	NY	Columbia-Vagelos	Expanded Access		7008	3840.38	54.8	138	73.968	53.6
	NY	Cornell-Weill	Expanded Access		7884	4265.24	54.1	106	55.014	51.9
	NY	Einstein	Expanded Access		9782	5340.97	54.6	183	114.924	62.8
	NY	Mount Sinai-Icahn	Expanded Access		8272	4566.14	55.2	120	63	52.5
	NY	NYU Long Island-Grossman	Expanded Access		3994	2404.39	60.2	24	12	50
	NY	NYU-Grossman	Expanded Access		8316	4740.12	57	105	55.965	53.3
	NY	New York Medical	Expanded Access		12222	7015.43	57.4	214	102.934	48.1
	NY	Renaissance Stony Brook	Expanded Access		5711	3181.03	55.7	137	73.021	53.3
	NY	Rochester	Expanded Access		6117	3199.19	52.3	106	52.046	49.1
	NY	SUNY Downstate	Expanded Access		6147	3632.88	59.1	199	108.057	54.3
	NY	SUNY Upstate-Norton	Expanded Access		5265	3043.17	57.8	169	95.992	56.8
	NY	Zucker Hofstra Northwell	Expanded Access		5477	3045.21	55.6	99	55.044	55.6
	OH	Case Western Reserve	Hostile	Pre-viability ban	8087	4213.33	52.1	215	118.895	55.3
	OH	Cincinnati	Hostile	Pre-viability ban	5859	2917.78	49.8	175	92.925	53.1
	OH	Northeast Ohio	Hostile	Pre-viability ban	5083	2744.82	54	172	72.928	42.4
	OH	Ohio State	Hostile	Pre-viability ban	7012	3569.11	50.9	201	106.932	53.2
	OH	Toledo	Hostile	Pre-viability ban	6594	3461.85	52.5	176	92.048	52.3
	OH	Wright State-Boonshoft	Hostile	Pre-viability ban	7553	4161.7	55.1	130	76.96	59.2
	OK	Oklahoma	Hostile	Pre-viability ban	2434	1272.98	52.3	163	80.033	49.1
	OR	Oregon	Expanded Access		6505	3720.86	57.2	150	103.95	69.3
	PA	Drexel	Hostile	Reason ban	15980	9236.44	57.8	304	178.144	58.6
	PA	Geisinger Commonwealth	Hostile	Reason ban	5991	3462.8	57.8	111	57.054	51.4
	PA	Jefferson-Kimmel	Hostile	Reason ban	11089	6176.57	55.7	272	150.96	55.5
	PA	Penn State	Hostile	Reason ban	11365	6330.31	55.7	150	91.95	61.3
	PA	Pennsylvania-Perelman	Hostile	Reason ban	6346	3426.84	54	149	77.033	51.7
	PA	Pittsburgh	Hostile	Reason ban	8392	4447.76	53	153	102.051	66.7
	PA	Temple-Katz	Hostile	Reason ban	12756	7347.46	57.6	218	122.08	56
	PR	Caribe	Not Protected		988	554.268	56.1	77	38.038	49.4
	PR	Ponce	Not Protected		1612	915.616	56.8	180	111.96	62.2
	PR	Puerto Rico	Not Protected		729	390.015	53.5	102	48.042	47.1
	PR	San Juan Bautista	Not Protected		1242	706.698	56.9	60	34.02	56.7
	RI	Brown-Alpert	Protected		8475	4788.38	56.5	144	76.032	52.8
	SC	MU South Carolina	Hostile	Pre-viability ban	3954	2313.09	58.5	171	101.916	59.6
	SC	South Carolina Columbia	Hostile	Pre-viability ban	3258	1837.51	56.4	100	55	55
	SC	South Carolina Greenville	Hostile	Pre-viability ban	4740	2782.38	58.7	105	57.96	55.2
	SD	South Dakota-Sanford	Hostile	Trigger ban	868	444.416	51.2	71	36.991	52.1
	TN	East Tennessee-Quillen	Hostile	Trigger ban	3811	2130.35	55.9	78	35.022	44.9
	TN	Meharry	Hostile	Trigger ban	8084	5149.51	63.7	115	67.965	59.1
	TN	Tennessee	Hostile	Trigger ban	2776	1518.47	54.7	177	89.031	50.3
	TN	Vanderbilt	Hostile	Trigger ban	7268	3866.58	53.2	95	49.97	52.6
	TX	Baylor	Hostile	Pre-viability ban	5877	3138.32	53.4	185	105.08	56.8
	TX	Houston-Fertitta	Hostile	Pre-viability ban	5343	2879.88	53.9	60	37.98	63.3
	TX	TCU-Burnett	Hostile	Pre-viability ban	6328	3372.82	53.3	60	37.98	63.3
	TX	Texas A&M	Hostile	Pre-viability ban	5965	3155.49	52.9	205	104.96	51.2
	TX	Texas Tech	Hostile	Pre-viability ban	5251	2777.78	52.9	180	81	45
	TX	Texas Tech-Foster	Hostile	Pre-viability ban	4800	2548.8	53.1	124	62.992	50.8
	TX	UT Austin-Dell	Hostile	Pre-viability ban	5576	3022.19	54.2	50	28	56
	TX	UT Houston-McGovern	Hostile	Pre-viability ban	6007	3213.74	53.5	240	121.92	50.8
	TX	UT Medical Branch-Sealy	Hostile	Pre-viability ban	5511	2937.36	53.3	230	118.91	51.7
	TX	UT Rio Grande Valley	Hostile	Pre-viability ban	4729	2506.37	53	55	25.025	45.5
	TX	UT San Antonio-Long	Hostile	Pre-viability ban	5783	3076.56	53.2	226	103.056	45.6
	TX	UT Southwestern	Hostile	Pre-viability ban	5877	3120.69	53.1	242	136.972	56.6
	UT	Utah-Eccles	Hostile	Pre-viability ban	3918	1904.15	48.6	125	70	56
	VA	Eastern Virginia ODU	Not Protected	Method ban	7627	4171.97	54.7	151	78.973	52.3
	VA	Virginia	Not Protected	Method ban	5894	3088.46	52.4	150	73.95	49.3
	VA	Virginia Commonwealth	Not Protected	Method ban	7435	4029.77	54.2	186	116.064	62.4
	VA	Virginia Tech Carilion	Not Protected	Method ban	6914	3726.65	53.9	50	32	64
	VT	Vermont-Larner	Expanded Access		9338	5182.59	55.5	124	76.012	61.3
	WA	U Washington	Expanded Access		7630	4257.54	55.8	270	170.1	63
	WA	Washington State-Floyd	Expanded Access		1443	816.738	56.6	80	49.04	61.3
	WI	MC Wisconsin	Hostile	Pre-viability ban	10045	5233.44	52.1	265	156.085	58.9
	WI	Wisconsin	Hostile	Pre-viability ban	5633	2906.63	51.6	173	97.918	56.6
	WV	Marshall-Edwards	Hostile	Pre-viability ban	1916	1071.04	55.9	80	39.04	48.8
	WV	West Virginia	Hostile	Pre-viability ban	4742	2337.81	49.3	112	57.008	50.9
	TOTAL				990790	546916	55.2	22712	12627.9	55.6

## Sheet: 2023-24
Year	State	School	Policy Group A	Policy Group B	Total Applicants	Female Applicants	Proportion Female Applicants	Total Matriculants	Female Matriculants	Proportion Female Matriculants
2023-24	AL	Alabama-Heersink	Hostile	Pre-viability ban	4448	2384.13	53.6	186	108.996	58.6
	AL	South Alabama-Whiddon	Hostile	Pre-viability ban	1586	831.064	52.4	78	45.006	57.7
	AR	Arkansas	Hostile	Trigger ban	2438	1297.02	53.2	175	96.95	55.4
	AZ	Arizona	Hostile	Pre-viability ban	7023	3799.44	54.1	118	75.048	63.6
	AZ	Arizona Phoenix	Hostile	Pre-viability ban	5885	3107.28	52.8	120	57.96	48.3
	CA	California	Expanded Access		4818	2688.44	55.8	129	66.048	51.2
	CA	California Northstate	Expanded Access		3679	2111.75	57.4	119	61.047	51.3
	CA	Drew	Expanded Access		974	636.022	65.3	61	37.027	60.7
	CA	Kaiser Permanente-Tyson	Expanded Access		7731	4321.63	55.9	50	24	48
	CA	Loma Linda	Expanded Access		5137	2743.16	53.4	176	86.944	49.4
	CA	Southern Cal-Keck	Expanded Access		8664	4695.89	54.2	186	103.974	55.9
	CA	Stanford	Expanded Access		8837	4515.71	51.1	89	45.034	50.6
	CA	UC Davis	Expanded Access		8215	4731.84	57.6	137	87.954	64.2
	CA	UC Irvine	Expanded Access		7030	3873.53	55.1	114	72.048	63.2
	CA	UC Riverside	Expanded Access		6077	3476.04	57.2	86	47.988	55.8
	CA	UC San Diego	Expanded Access		8757	4842.62	55.3	141	93.06	66
	CA	UC San Francisco	Expanded Access		8847	4812.77	54.4	173	102.935	59.5
	CA	UCLA-Geffen	Expanded Access		13064	7302.78	55.9	175	103.95	59.4
	CO	Colorado	Not protected		9852	5300.38	53.8	181	102.989	56.9
	CT	Connecticut	Expanded Access		4335	2531.64	58.4	112	63.952	57.1
	CT	Quinnipiac-Netter	Expanded Access		7556	4254.03	56.3	95	62.035	65.3
	CT	Yale	Expanded Access		6388	3245.1	50.8	105	49.98	47.6
	DC	George Washington	Not protected		16062	9364.15	58.3	179	92.006	51.4
	DC	Georgetown	Not protected		16018	9146.28	57.1	201	126.027	62.7
	DC	Howard	Not protected		8465	5265.23	62.2	127	67.945	53.5
	FL	FIU-Wertheim	Protected	Method ban	6236	3566.99	57.2	121	70.059	57.9
	FL	Florida	Protected	Method ban	5316	2881.27	54.2	135	73.035	54.1
	FL	Florida Atlantic-Schmidt	Protected	Method ban	4619	2572.78	55.7	76	31.008	40.8
	FL	Florida State	Protected	Method ban	6702	3786.63	56.5	120	80.04	66.7
	FL	Miami-Miller	Protected	Method ban	10106	5356.18	53	201	109.947	54.7
	FL	Nova Southeastern-Patel	Protected	Method ban	5580	3096.9	55.5	53	24.009	45.3
	FL	UCF	Protected	Method ban	4952	2609.7	52.7	120	54	45
	FL	USF-Morsani	Protected	Method ban	5507	2880.16	52.3	182	88.088	48.4
	GA	Emory	Hostile	Pre-viability ban	12882	7046.45	54.7	139	98.968	71.2
	GA	MC Georgia Augusta	Hostile	Pre-viability ban	3335	1910.95	57.3	264	148.104	56.1
	GA	Mercer	Hostile	Pre-viability ban	1351	795.739	58.9	170	96.05	56.5
	GA	Morehouse	Hostile	Pre-viability ban	6992	4376.99	62.6	110	69.96	63.6
	HI	Hawaii-Burns	Expanded Access		2379	1351.27	56.8	77	52.976	68.8
	IA	Iowa-Carver	Protected	Pre-viability ban	3395	1531.14	45.1	152	72.96	48
	IL	Carle Illinois	Protected		2842	1472.16	51.8	64	36.032	56.3
	IL	Chicago Med Franklin	Protected		9909	5697.68	57.5	201	106.932	53.2
	IL	Chicago-Pritzker	Protected		6563	3406.2	51.9	88	43.032	48.9
	IL	Illinois	Protected		9137	5189.82	56.8	291	160.05	55
	IL	Loyola-Stritch	Protected		12002	6865.14	57.2	170	113.05	66.5
	IL	Northwestern-Feinberg	Protected		7836	4059.05	51.8	145	80.04	55.2
	IL	Rush	Protected		11993	6895.98	57.5	141	74.025	52.5
	IL	Southern Illinois	Protected		1125	605.25	53.8	80	49.04	61.3
	IN	Indiana	Hostile	Pre-viability ban	6108	3011.24	49.3	364	186.004	51.1
	KS	Kansas	Protected	Pre-viability ban	3215	1607.5	50	211	97.06	46
	KY	Kentucky	Hostile	Trigger ban	4146	2073	50	201	107.937	53.7
	KY	Louisville	Hostile	Trigger ban	5588	2799.59	50.1	163	95.029	58.3
	LA	LSU New Orleans	Hostile	Trigger ban	3891	2221.76	57.1	195	119.925	61.5
	LA	LSU Shreveport	Hostile	Trigger ban	4068	2335.03	57.4	150	79.95	53.3
	LA	Tulane	Hostile	Trigger ban	15708	8937.85	56.9	190	116.09	61.1
	MA	BU-Chobanian Avedisian	Protected		10573	6121.77	57.9	146	82.052	56.2
	MA	Harvard	Protected		7886	4053.4	51.4	163	93.073	57.1
	MA	Massachusetts-Chan	Protected		5264	3063.65	58.2	200	143	71.5
	MA	Tufts	Protected		13916	8043.45	57.8	202	120.998	59.9
	MD	Johns Hopkins	Protected		5958	3038.58	51	120	69.96	58.3
	MD	Maryland	Protected		5684	3200.09	56.3	147	88.053	59.9
	MD	Uniformed Services-Hebert	Protected		2517	1094.89	43.5	176	83.952	47.7
	MI	Central Michigan	Hostile	Method ban	8178	4457.01	54.5	104	61.984	59.6
	MI	Michigan	Hostile	Method ban	8916	4573.91	51.3	164	92.004	56.1
	MI	Michigan State	Hostile	Method ban	7252	4046.62	55.8	189	106.974	56.6
	MI	Oakland Beaumont	Hostile	Method ban	7534	4083.43	54.2	125	77	61.6
	MI	Wayne State	Hostile	Method ban	8049	4265.97	53	305	151.89	49.8
	MI	Western Michigan-Stryker	Hostile	Method ban	4104	1998.65	48.7	84	47.04	56
	MN	Mayo-Alix	Protected		5503	2575.4	46.8	108	50.004	46.3
	MN	Minnesota	Protected		5987	3149.16	52.6	241	133.996	55.6
	MO	Missouri Columbia	Hostile	Trigger ban	2699	1398.08	51.8	128	82.944	64.8
	MO	Missouri Kansas City	Hostile	Trigger ban	1895	943.71	49.8	136	88.944	65.4
	MO	Saint Louis	Hostile	Trigger ban	6077	3081.04	50.7	178	101.994	57.3
	MO	Washington U St Louis	Hostile	Trigger ban	5701	2736.48	48	124	62	50
	MS	Mississippi	Hostile	Trigger ban	371	221.858	59.8	165	91.08	55.2
	NC	Duke	Hostile	Pre-viability ban	8431	4485.29	53.2	118	82.954	70.3
	NC	East Carolina-Brody	Hostile	Pre-viability ban	1095	635.1	58	90	54.99	61.1
	NC	North Carolina	Hostile	Pre-viability ban	5808	3182.78	54.8	204	121.992	59.8
	NC	Wake Forest	Hostile	Pre-viability ban	12066	6443.24	53.4	145	90.045	62.1
	ND	North Dakota	Hostile	Trigger ban	1650	848.1	51.4	74	37	50
	NE	Creighton	Hostile	Pre-viability ban	6241	2951.99	47.3	253	125.994	49.8
	NE	Nebraska	Hostile	Pre-viability ban	2073	1009.55	48.7	132	74.052	56.1
	NH	Dartmouth-Geisel	Not Protected	Method ban	8521	4524.65	53.1	92	46	50
	NJ	Cooper Rowan	Protected	Method ban	4558	2643.64	58	112	58.016	51.8
	NJ	Hackensack Meridian	Protected	Method ban	6176	3322.69	53.8	162	79.056	48.8
	NJ	Rutgers New Jersey	Protected	Method ban	5859	3433.37	58.6	174	96.918	55.7
	NJ	Rutgers-RW Johnson	Protected	Method ban	5800	3398.8	58.6	165	111.045	67.3
	NM	New Mexico	Not Protected	Method ban	1729	885.248	51.2	93	50.034	53.8
	NV	Nevada Reno	Protected		1664	880.256	52.9	70	38.99	55.7
	NV	UNLV-Kerkorian	Protected		1560	764.4	49	66	35.97	54.5
	NY	Albany	Expanded Access		13258	7477.51	56.4	143	77.935	54.5
	NY	Buffalo-Jacobs	Expanded Access		6076	3445.09	56.7	184	112.056	60.9
	NY	CUNY	Expanded Access		75	51.975	69.3	75	51.975	69.3
	NY	Columbia-Vagelos	Expanded Access		7203	3803.18	52.8	138	70.932	51.4
	NY	Cornell-Weill	Expanded Access		7221	3798.25	52.6	106	48.972	46.2
	NY	Einstein	Expanded Access		9012	4776.36	53	183	107.055	58.5
	NY	Mount Sinai-Icahn	Expanded Access		8514	4597.56	54	120	63.96	53.3
	NY	NYU Long Island-Grossman	Expanded Access		4045	2431.05	60.1	24	13.992	58.3
	NY	NYU-Grossman	Expanded Access		8081	4533.44	56.1	100	53	53
	NY	New York Medical	Expanded Access		10562	5967.53	56.5	220	121	55
	NY	Renaissance Stony Brook	Expanded Access		5469	3018.89	55.2	136	73.032	53.7
	NY	Rochester	Expanded Access		6199	3217.28	51.9	104	52	50
	NY	SUNY Downstate	Expanded Access		6974	4072.82	58.4	207	113.022	54.6
	NY	SUNY Upstate-Norton	Expanded Access		5621	3209.59	57.1	175	106.925	61.1
	NY	Zucker Hofstra Northwell	Expanded Access		5034	2738.5	54.4	99	48.015	48.5
	OH	Case Western Reserve	Hostile	Pre-viability ban	8615	4341.96	50.4	216	111.024	51.4
	OH	Cincinnati	Hostile	Pre-viability ban	6180	3034.38	49.1	177	93.987	53.1
	OH	Northeast Ohio	Hostile	Pre-viability ban	4659	2492.57	53.5	174	84.042	48.3
	OH	Ohio State	Hostile	Pre-viability ban	7229	3527.75	48.8	198	107.91	54.5
	OH	Toledo	Hostile	Pre-viability ban	5566	2849.79	51.2	175	98	56
	OH	Wright State-Boonshoft	Hostile	Pre-viability ban	6279	3466.01	55.2	126	49.014	38.9
	OK	Oklahoma	Hostile	Pre-viability ban	2223	1135.95	51.1	176	77.088	43.8
	OR	Oregon	Expanded Access		6291	3522.96	56	150	88.95	59.3
	PA	Drexel	Hostile	Reason ban	15847	9048.64	57.1	304	172.064	56.6
	PA	Geisinger Commonwealth	Hostile	Reason ban	5254	2963.26	56.4	115	61.985	53.9
	PA	Jefferson-Kimmel	Hostile	Reason ban	10921	5875.5	53.8	272	143.888	52.9
	PA	Penn State	Hostile	Reason ban	11073	6167.66	55.7	145	93.96	64.8
	PA	Pennsylvania-Perelman	Hostile	Reason ban	6017	3098.76	51.5	157	81.012	51.6
	PA	Pittsburgh	Hostile	Reason ban	8782	4522.73	51.5	148	80.068	54.1
	PA	Temple-Katz	Hostile	Reason ban	13372	7675.53	57.4	222	126.096	56.8
	PR	Caribe	Not Protected		815	457.215	56.1	77	47.971	62.3
	PR	Ponce	Not Protected		1855	1070.34	57.7	180	93.06	51.7
	PR	Puerto Rico	Not Protected		734	422.05	57.5	102	58.038	56.9
	PR	San Juan Bautista	Not Protected		1160	665.84	57.4	64	41.024	64.1
	RI	Brown-Alpert	Protected		8873	4942.26	55.7	144	85.968	59.7
	SC	MU South Carolina	Hostile	Pre-viability ban	3680	2079.2	56.5	172	100.964	58.7
	SC	South Carolina Columbia	Hostile	Pre-viability ban	2858	1629.06	57	100	55	55
	SC	South Carolina Greenville	Hostile	Pre-viability ban	4387	2509.36	57.2	110	64.02	58.2
	SD	South Dakota-Sanford	Hostile	Trigger ban	1117	541.745	48.5	71	35.003	49.3
	TN	East Tennessee-Quillen	Hostile	Trigger ban	3965	2164.89	54.6	77	39.963	51.9
	TN	Meharry	Hostile	Trigger ban	7520	4782.72	63.6	116	67.048	57.8
	TN	Tennessee	Hostile	Trigger ban	2602	1407.68	54.1	173	87.019	50.3
	TN	Vanderbilt	Hostile	Trigger ban	6537	3346.94	51.2	95	49.97	52.6
	TX	Baylor	Hostile	Pre-viability ban	5572	2964.3	53.2	226	117.068	51.8
	TX	Houston-Fertitta	Hostile	Pre-viability ban	4893	2666.68	54.5	60	40.02	66.7
	TX	TCU-Burnett	Hostile	Pre-viability ban	6357	3318.35	52.2	60	31.98	53.3
	TX	Texas A&M	Hostile	Pre-viability ban	5591	2957.64	52.9	199	96.913	48.7
	TX	Texas Tech	Hostile	Pre-viability ban	4969	2628.6	52.9	181	87.061	48.1
	TX	Texas Tech-Foster	Hostile	Pre-viability ban	4551	2421.13	53.2	124	57.04	46
	TX	UT Austin-Dell	Hostile	Pre-viability ban	5283	2863.39	54.2	50	29	58
	TX	UT Houston-McGovern	Hostile	Pre-viability ban	5649	3022.22	53.5	240	131.04	54.6
	TX	UT Medical Branch-Sealy	Hostile	Pre-viability ban	5148	2754.18	53.5	230	120.06	52.2
	TX	UT Rio Grande Valley	Hostile	Pre-viability ban	4508	2411.78	53.5	53	31.005	58.5
	TX	UT San Antonio-Long	Hostile	Pre-viability ban	5378	2866.47	53.3	232	112.056	48.3
	TX	UT Southwestern	Hostile	Pre-viability ban	5527	2945.89	53.3	232	121.104	52.2
	TX	UT Tyler	Hostile	Pre-viability ban	3756	2069.56	55.1	40	30	75
	UT	Utah-Eccles	Hostile	Pre-viability ban	3035	1380.92	45.5	125	60	48
	VA	Eastern Virginia ODU	Not Protected	Method ban	7171	3901.02	54.4	151	78.067	51.7
	VA	Virginia	Not Protected	Method ban	5679	2992.83	52.7	158	84.056	53.2
	VA	Virginia Commonwealth	Not Protected	Method ban	7040	3829.76	54.4	184	103.96	56.5
	VA	Virginia Tech Carilion	Not Protected	Method ban	6184	3401.2	55	50	24	48
	VT	Vermont-Larner	Expanded Access		8569	4721.52	55.1	122	57.95	47.5
	WA	U Washington	Expanded Access		7017	3894.43	55.5	273	162.981	59.7
	WA	Washington State-Floyd	Expanded Access		1614	921.594	57.1	80	59.04	73.8
	WI	MC Wisconsin	Hostile	Pre-viability ban	9589	4976.69	51.9	264	148.104	56.1
	WI	Wisconsin	Hostile	Pre-viability ban	6384	3268.61	51.2	171	97.983	57.3
	WV	Marshall-Edwards	Hostile	Pre-viability ban	1841	1001.5	54.4	72	33.984	47.2
	WV	West Virginia	Hostile	Pre-viability ban	5223	2538.38	48.6	112	56	50
	TOTAL				966947	526986	54.5	22981	12731.5	55.4

## Sheet: 2024-25
Year	State	School	Policy Group A	Policy Group B	Total Applicants	Female Applicants	Proportion Female Applicants	Total Matriculants	Female Matriculants	Proportion Female Matriculants
2024-25	AL	Alabama-Heersink	Hostile	Pre-viability ban	4329	2337.66	54	190	107.92	56.8
	AL	South Alabama-Whiddon	Hostile	Pre-viability ban	1439	739.646	51.4	79	42.976	54.4
	AR	Arkansas	Hostile	Trigger ban	2743	1470.25	53.6	171	87.039	50.9
	AZ	Arizona	Hostile	Pre-viability ban	6489	3523.53	54.3	117	67.041	57.3
	AZ	Arizona Phoenix	Hostile	Pre-viability ban	5545	2905.58	52.4	130	63.96	49.2
	CA	California	Expanded Access		4511	2512.63	55.7	130	69.94	53.8
	CA	California Northstate	Expanded Access		3721	2120.97	57	118	54.988	46.6
	CA	Drew	Expanded Access		4270	2634.59	61.7	60	33	55
	CA	Kaiser Permanente-Tyson	Expanded Access		7593	4267.27	56.2	51	31.008	60.8
	CA	Loma Linda	Expanded Access		5496	2912.88	53	172	76.024	44.2
	CA	Southern Cal-Keck	Expanded Access		8657	4683.44	54.1	120	63	52.5
	CA	Stanford	Expanded Access		8998	4741.95	52.7	90	43.02	47.8
	CA	UC Davis	Expanded Access		7796	4545.07	58.3	139	73.948	53.2
	CA	UC Irvine	Expanded Access		6929	3810.95	55	114	77.976	68.4
	CA	UC Riverside	Expanded Access		6464	3678.02	56.9	87	46.023	52.9
	CA	UC San Diego	Expanded Access		9267	5152.45	55.6	152	93.936	61.8
	CA	UC San Francisco	Expanded Access		9555	5312.58	55.6	174	103.008	59.2
	CA	UCLA-Geffen	Expanded Access		11326	6297.26	55.6	177	103.014	58.2
	CO	Colorado	Not protected		10003	5341.6	53.4	182	88.998	48.9
	CT	Connecticut	Expanded Access		4626	2706.21	58.5	112	63.952	57.1
	CT	Quinnipiac-Netter	Expanded Access		7341	4147.66	56.5	95	55.005	57.9
	CT	Yale	Expanded Access		6597	3456.83	52.4	104	53.976	51.9
	DC	George Washington	Not protected		16370	9674.67	59.1	185	91.02	49.2
	DC	Georgetown	Not protected		14480	8369.44	57.8	203	134.995	66.5
	DC	Howard	Not protected		8331	5306.85	63.7	125	65	52
	FL	FIU-Wertheim	Protected	Method ban	6073	3461.61	57	120	74.04	61.7
	FL	Florida	Protected	Method ban	5367	2887.45	53.8	135	71.955	53.3
	FL	Florida Atlantic-Schmidt	Protected	Method ban	4236	2342.51	55.3	79	36.972	46.8
	FL	Florida State	Protected	Method ban	6454	3698.14	57.3	120	68.04	56.7
	FL	Miami-Miller	Protected	Method ban	9003	4870.62	54.1	235	141	60
	FL	Nova Southeastern-Patel	Protected	Method ban	5457	3066.83	56.2	62	28.024	45.2
	FL	UCF	Protected	Method ban	4970	2634.1	53	120	56.04	46.7
	FL	USF-Morsani	Protected	Method ban	5578	2950.76	52.9	130	63.96	49.2
	GA	Emory	Hostile	Pre-viability ban	12880	7032.48	54.6	150	91.95	61.3
	GA	MC Georgia Augusta	Hostile	Pre-viability ban	3244	1868.54	57.6	304	158.08	52
	GA	Mercer	Hostile	Pre-viability ban	1211	691.481	57.1	174	101.964	58.6
	GA	Morehouse	Hostile	Pre-viability ban	6855	4318.65	63	105	64.995	61.9
	HI	Hawaii-Burns	Expanded Access		2216	1267.55	57.2	77	42.966	55.8
	IA	Iowa-Carver	Protected	Pre-viability ban	3837	1734.32	45.2	153	69.003	45.1
	IL	Carle Illinois	Protected		2507	1291.11	51.5	64	30.016	46.9
	IL	Chicago Med Franklin	Protected		11122	6417.39	57.7	203	103.936	51.2
	IL	Chicago-Pritzker	Protected		6407	3479	54.3	91	47.957	52.7
	IL	Illinois	Protected		9610	5439.26	56.6	297	172.854	58.2
	IL	Loyola-Stritch	Protected		12060	6910.38	57.3	170	114.07	67.1
	IL	Northwestern-Feinberg	Protected		8138	4386.38	53.9	140	77.98	55.7
	IL	Rush	Protected		13045	7657.41	58.7	144	84.96	59
	IL	Southern Illinois	Protected		1096	613.76	56	80	42	52.5
	IN	Indiana	Hostile	Pre-viability ban	6356	3190.71	50.2	365	160.965	44.1
	KS	Kansas	Protected	Pre-viability ban	4742	2456.36	51.8	211	127.022	60.2
	KY	Kentucky	Hostile	Trigger ban	4378	2307.21	52.7	207	120.06	58
	KY	Louisville	Hostile	Trigger ban	4998	2608.96	52.2	162	79.056	48.8
	LA	LSU New Orleans	Hostile	Trigger ban	3359	1854.17	55.2	196	107.996	55.1
	LA	LSU Shreveport	Hostile	Trigger ban	3616	2017.73	55.8	150	61.95	41.3
	LA	Tulane	Hostile	Trigger ban	13443	7729.73	57.5	190	102.98	54.2
	MA	BU-Chobanian Avedisian	Protected		10680	6258.48	58.6	140	83.02	59.3
	MA	Harvard	Protected		7890	4158.03	52.7	165	99.99	60.6
	MA	Massachusetts-Chan	Protected		4903	2902.58	59.2	235	164.97	70.2
	MA	Tufts	Protected		14248	8320.83	58.4	202	130.088	64.4
	MD	Johns Hopkins	Protected		6240	3257.28	52.2	129	79.98	62
	MD	Maryland	Protected		6519	3728.87	57.2	163	96.985	59.5
	MD	Uniformed Services-Hebert	Protected		2203	971.523	44.1	178	82.948	46.6
	MI	Central Michigan	Hostile	Method ban	7529	4178.6	55.5	104	68.016	65.4
	MI	Michigan	Hostile	Method ban	9338	4865.1	52.1	171	101.061	59.1
	MI	Michigan State	Hostile	Method ban	7582	4344.49	57.3	189	116.991	61.9
	MI	Oakland Beaumont	Hostile	Method ban	7043	3873.65	55	129	82.044	63.6
	MI	Wayne State	Hostile	Method ban	9159	4955.02	54.1	318	158.046	49.7
	MI	Western Michigan-Stryker	Hostile	Method ban	4319	2176.78	50.4	86	43	50
	MN	Mayo-Alix	Protected		5591	2633.36	47.1	106	52.046	49.1
	MN	Minnesota	Protected		5807	3060.29	52.7	240	132.96	55.4
	MO	Missouri Columbia	Hostile	Trigger ban	2510	1325.28	52.8	128	80	62.5
	MO	Missouri Kansas City	Hostile	Trigger ban	1805	962.065	53.3	121	91.96	76
	MO	Saint Louis	Hostile	Trigger ban	5808	3002.74	51.7	176	80.08	45.5
	MO	Washington U St Louis	Hostile	Trigger ban	5452	2676.93	49.1	124	64.976	52.4
	MS	Mississippi	Hostile	Trigger ban	350	198.1	56.6	162	84.078	51.9
	NC	Duke	Hostile	Pre-viability ban	8284	4423.66	53.4	119	79.016	66.4
	NC	East Carolina-Brody	Hostile	Pre-viability ban	1119	640.068	57.2	84	49.98	59.5
	NC	North Carolina	Hostile	Pre-viability ban	5957	3192.95	53.6	204	117.912	57.8
	NC	Wake Forest	Hostile	Pre-viability ban	12138	6590.93	54.3	145	87	60
	ND	North Dakota	Hostile	Trigger ban	1595	843.755	52.9	74	42.032	56.8
	NE	Creighton	Hostile	Pre-viability ban	5761	2701.91	46.9	250	128	51.2
	NE	Nebraska	Hostile	Pre-viability ban	2432	1177.09	48.4	133	71.022	53.4
	NH	Dartmouth-Geisel	Not Protected	Method ban	8505	4575.69	53.8	96	57.024	59.4
	NJ	Cooper Rowan	Protected	Method ban	4660	2740.08	58.8	113	58.986	52.2
	NJ	Hackensack Meridian	Protected	Method ban	4936	2724.67	55.2	162	76.95	47.5
	NJ	Rutgers New Jersey	Protected	Method ban	6611	3840.99	58.1	172	87.032	50.6
	NJ	Rutgers-RW Johnson	Protected	Method ban	5727	3367.48	58.8	165	102.96	62.4
	NM	New Mexico	Not Protected	Method ban	1736	928.76	53.5	103	55.002	53.4
	NV	Nevada Reno	Protected		1731	882.81	51	71	31.027	43.7
	NV	UNLV-Kerkorian	Protected		1732	834.824	48.2	66	33	50
	NY	Albany	Expanded Access		12973	7420.56	57.2	140	70	50
	NY	Buffalo-Jacobs	Expanded Access		5828	3286.99	56.4	181	93.034	51.4
	NY	CUNY	Expanded Access		57	33.003	57.9	57	33.003	57.9
	NY	Columbia-Vagelos	Expanded Access		7291	3973.59	54.5	138	72.036	52.2
	NY	Cornell-Weill	Expanded Access		7345	3929.57	53.5	106	59.996	56.6
	NY	Einstein	Expanded Access		8896	4794.94	53.9	165	103.95	63
	NY	Mount Sinai-Icahn	Expanded Access		8890	4916.17	55.3	119	57.953	48.7
	NY	NYU Long Island-Grossman	Expanded Access		4370	2670.07	61.1	24	15	62.5
	NY	NYU-Grossman	Expanded Access		8271	4747.55	57.4	104	50.96	49
	NY	New York Medical	Expanded Access		9075	5172.75	57	219	118.917	54.3
	NY	Renaissance Stony Brook	Expanded Access		5303	2974.98	56.1	136	73.984	54.4
	NY	Rochester	Expanded Access		5925	3152.1	53.2	102	53.04	52
	NY	SUNY Downstate	Expanded Access		6596	3957.6	60	201	114.972	57.2
	NY	SUNY Upstate-Norton	Expanded Access		6635	3868.2	58.3	172	97.008	56.4
	NY	Zucker Hofstra Northwell	Expanded Access		4790	2663.24	55.6	99	56.034	56.6
	OH	Case Western Reserve	Hostile	Pre-viability ban	8441	4389.32	52	215	121.045	56.3
	OH	Cincinnati	Hostile	Pre-viability ban	6162	3087.16	50.1	182	99.918	54.9
	OH	Northeast Ohio	Hostile	Pre-viability ban	5375	2972.38	55.3	186	68.076	36.6
	OH	Ohio State	Hostile	Pre-viability ban	7633	3770.7	49.4	217	123.039	56.7
	OH	Toledo	Hostile	Pre-viability ban	6196	3321.06	53.6	176	83.072	47.2
	OH	Wright State-Boonshoft	Hostile	Pre-viability ban	6298	3520.58	55.9	130	79.95	61.5
	OK	Oklahoma	Hostile	Pre-viability ban	2142	1118.12	52.2	188	85.916	45.7
	OR	Oregon	Expanded Access		5655	3212.04	56.8	150	88.95	59.3
	PA	Drexel	Hostile	Reason ban	15654	9001.05	57.5	303	180.891	59.7
	PA	Geisinger Commonwealth	Hostile	Reason ban	5656	3252.2	57.5	115	60.03	52.2
	PA	Jefferson-Kimmel	Hostile	Reason ban	10377	5696.97	54.9	271	146.882	54.2
	PA	Penn State	Hostile	Reason ban	12102	6849.73	56.6	149	92.976	62.4
	PA	Pennsylvania-Perelman	Hostile	Reason ban	6288	3301.2	52.5	154	83.006	53.9
	PA	Pittsburgh	Hostile	Reason ban	8259	4294.68	52	148	91.02	61.5
	PA	Temple-Katz	Hostile	Reason ban	12939	7439.93	57.5	221	123.097	55.7
	PR	Caribe	Not Protected		950	544.35	57.3	77	38.962	50.6
	PR	Ponce	Not Protected		2004	1128.25	56.3	180	102.06	56.7
	PR	Puerto Rico	Not Protected		635	358.14	56.4	102	48.042	47.1
	PR	San Juan Bautista	Not Protected		1225	687.225	56.1	70	45.99	65.7
	RI	Brown-Alpert	Protected		8315	4681.35	56.3	144	80.064	55.6
	SC	MU South Carolina	Hostile	Pre-viability ban	3780	2158.38	57.1	179	109.011	60.9
	SC	South Carolina Columbia	Hostile	Pre-viability ban	2965	1663.37	56.1	98	55.958	57.1
	SC	South Carolina Greenville	Hostile	Pre-viability ban	4722	2757.65	58.4	110	61.05	55.5
	SD	South Dakota-Sanford	Hostile	Trigger ban	1079	564.317	52.3	70	38.99	55.7
	TN	Belmont-Frist	Hostile	Trigger ban	1366	775.888	56.8	50	27	54
	TN	East Tennessee-Quillen	Hostile	Trigger ban	3017	1608.06	53.3	78	36.036	46.2
	TN	Meharry	Hostile	Trigger ban	7678	4844.82	63.1	113	71.981	63.7
	TN	Tennessee	Hostile	Trigger ban	2627	1415.95	53.9	175	85.05	48.6
	TN	Vanderbilt	Hostile	Trigger ban	6873	3532.72	51.4	103	56.959	55.3
	TX	Baylor	Hostile	Pre-viability ban	5622	3013.39	53.6	226	122.944	54.4
	TX	Houston-Fertitta	Hostile	Pre-viability ban	4799	2663.45	55.5	60	49.02	81.7
	TX	TCU-Burnett	Hostile	Pre-viability ban	6590	3439.98	52.2	60	33	55
	TX	Texas A&M	Hostile	Pre-viability ban	5634	3019.82	53.6	200	104	52
	TX	Texas Tech	Hostile	Pre-viability ban	4948	2657.08	53.7	182	84.994	46.7
	TX	Texas Tech-Foster	Hostile	Pre-viability ban	4527	2458.16	54.3	124	59.024	47.6
	TX	UT Austin-Dell	Hostile	Pre-viability ban	5287	2881.41	54.5	50	34	68
	TX	UT Houston-McGovern	Hostile	Pre-viability ban	5699	3105.95	54.5	240	141.12	58.8
	TX	UT Medical Branch-Sealy	Hostile	Pre-viability ban	5097	2777.86	54.5	230	108.1	47
	TX	UT Rio Grande Valley	Hostile	Pre-viability ban	4494	2476.19	55.1	55	38.005	69.1
	TX	UT San Antonio-Long	Hostile	Pre-viability ban	5377	2876.7	53.5	227	91.935	40.5
	TX	UT Southwestern	Hostile	Pre-viability ban	5604	2998.14	53.5	222	128.982	58.1
	TX	UT Tyler	Hostile	Pre-viability ban	4649	2538.35	54.6	40	33	82.5
	UT	Utah-Eccles	Hostile	Pre-viability ban	2496	1165.63	46.7	125	67	53.6
	VA	Eastern Virginia ODU	Not Protected	Method ban	7649	4252.84	55.6	151	78.067	51.7
	VA	Virginia	Not Protected	Method ban	5872	3135.65	53.4	155	81.065	52.3
	VA	Virginia Commonwealth	Not Protected	Method ban	6708	3722.94	55.5	188	115.996	61.7
	VA	Virginia Tech Carilion	Not Protected	Method ban	5737	3155.35	55	51	36.006	70.6
	VT	Vermont-Larner	Expanded Access		9301	5264.37	56.6	124	62.992	50.8
	WA	U Washington	Expanded Access		5077	2782.2	54.8	275	155.925	56.7
	WA	Washington State-Floyd	Expanded Access		1566	897.318	57.3	80	52	65
	WI	MC Wisconsin	Hostile	Pre-viability ban	9454	4991.71	52.8	270	149.04	55.2
	WI	Wisconsin	Hostile	Pre-viability ban	7125	3740.62	52.5	173	101.032	58.4
	WV	Marshall-Edwards	Hostile	Pre-viability ban	2121	1162.31	54.8	82	45.018	54.9
	WV	West Virginia	Hostile	Pre-viability ban	5266	2601.4	49.4	115	57.96	50.4
	TOTAL				968391	534552	55.2	23156	12759	55.1
